# Supplementary material for: ToTem: a tool for variant calling pipeline optimization
Source: BMC Bioinformatics. 2018 Jun 26;19:243. doi: 10.1186/s12859-018-2227-x (PMC6020218; doi:10.1186/s12859-018-2227-x)
Supplement: Supplementary file 2 — Pseudo code for the Little profet algorithm. The pseudo code describes the general principles of Little Profet algorithm. (TXT 9 kb) [file 12859_2018_2227_MOESM2_ESM.txt]

Special constructions:
- SHIFT(array, position) - returns item from array's position and removes it from array
- RESULTS_INTERSECTION(first_settings_result, second_settings_result) - returns intersection of the results of 2 settings
- SORT_BY_F_MEASURE(comparisons) - returns results from the comparisons (pipeline results vs. reference variant calls) sorted descending by F-measure
- STANDARD_DEVIATION(values) - returns standard deviation from given values
- GET_RANDOM_NUMBERS_WITHOUT_REPEAT(minimum, maximum, count) - returns random numbers in given range


LOADING COMPARISONS
-------------------

Input: 
- settings_results // results of each pipeline configuration
- reference_variants // reference variant calls 

Output:
- comparisons // information about TP, FP, TN, sensitivity (recall), positive predictive value (precision) and F-measure for each pipeline configuration

-------------------

comparisons = []

FOREACH result IN settings_results
{
	// result[id] is an unique ID of particular pipeline (1 configuration) settings results
	// result[variants] is an array of variants for particular pipeline settings

	// comparison initialization
	comparison = []
	comparison[setting_id] = result[id]

	// comparison of each pipeline configuration has the information about TP, FP and FN for all samples in all datasets
	comparison[tp] = 0
	comparison[fp] = 0
	comparison[fn] = 0

	// each comparison stores also information about TP, FP and FN for each dataset and each sample for further calculations of reproducibility (DSD and SMSD)
	comparison[datasets] = []
	comparison[samples] = []

	FOREACH variant IN result[variants]
	{
		// variant dataset initialization
		IF variant[dataset_id] IS NOT IN comparison[datasets]
		{
			comparison[datasets][variant[dataset_id]] = []
			comparison[datasets][variant[dataset_id]][tp] = 0
			comparison[datasets][variant[dataset_id]][fp] = 0
			comparison[datasets][variant[dataset_id]][fn] = 0
		}

		// variant sample initialization
		IF variant[sample_id] IS NOT IN comparison[samples]
		{
			comparison[samples][variant[sample_id]] = []
			comparison[samples][variant[sample_id]][tp] = 0
			comparison[samples][variant[sample_id]][fp] = 0
			comparison[samples][variant[sample_id]][fn] = 0
			comparison[samples][variant[sample_id]][dataset_id] = variant[dataset_id]
		}

		// results of each pipeline configuration are compared to the reference variant calls
		IF variant IS IN reference_variants
		{
			comparison[tp]++
			comparison[datasets][variant[dataset_id]][tp]++
			comparison[samples][variant[sample_id]][tp]++
		}
		ELSE
		{
			comparison[fp]++
			comparison[datasets][variant[dataset_id]][fp]++
			comparison[samples][variant[sample_id]][fp]++
		}
	}

	FOREACH variant IN reference_variants
	{
		IF variant IS NOT IN result[variants]
		{
			comparison[fn]++

			IF variant[sample_id] IS IN comparison[samples]
			{
				comparison[samples][variant[sample_id]][fn]++
				comparison[datasets][comparison[samples][variant[sample_id]][dataset_id]][fn]++
			}
		}
	}

	// calculation of sensitivity (recall), positive predictive value (precision) and F-measure
	comparison[sensitivity] = comparison[tp] / (comparison[tp] + comparison[fn]);
	comparison[positive_predictive_value] = comparison[tp] / (comparison[tp] + comparison[fp])
	comparison[f_measure] = 2 * (comparison[sensitivity] * comparison[positive_predictive_value]) / (comparison[sensitivity] + comparison[positive_predictive_value])

	// calculation of standard deviation between datasets (DSD)
	IF COUNT(comparison[datasets]) < 2
	{
		comparison[dsd] = NULL
	}
	ELSE
	{
		// collecting F-measures of all datasets
		dataset_f_measures = []
		FOREACH dataset_comparison IN comparison[datasets]
		{
			dataset_sensitivity = dataset_comparison[tp] / (dataset_comparison[tp] + dataset_comparison[fn])
			dataset_positive_predictive_value = dataset_comparison[tp] / (dataset_comparison[tp] + dataset_comparison[fp])
			dataset_f_measures[] = 2 * (dataset_sensitivity * dataset_positive_predictive_value) / (dataset_sensitivity + dataset_positive_predictive_value)
		}

		// calculation of F-measure DSD
		comparison[dsd] = STANDARD_DEVIATION(dataset_f_measures) 
	}

	// calculation of standard deviation based on random sub-sampling of the samples (SMSD)
	IF COUNT(comparison[samples]) < 4
	{
		comparison[smsd] = NULL
	}
	ELSE
	{
		sample_mixes_f_measures = []

		// number of random sampling groups (sample mixes) count == 1/2 samples count
		FOR i = 0; i < COUNT(comparison[samples]) / 2
		{
			sample_mix_tp = 0
			sample_mix_fp = 0
			sample_mix_fn = 0

			// TP, FP and FN of randomly selected samples is summarized
			FOREACH sample_index IN GET_RANDOM_NUMBERS_WITHOUT_REPEAT(0, COUNT(comparison[samples]) - 1, COUNT(comparison[samples]) / 2)
			{
				sample_mix_tp += comparison[samples][sample_index][tp]
				sample_mix_fp += comparison[samples][sample_index][fp]
				sample_mix_fn += comparison[samples][sample_index][fn]
			}

			// calculation of F-measure for one sample mix (based on random sampling)
			sample_mix_sensitivity = sample_mix_tp / (sample_mix_tp + sample_mix_fn)
			sample_mix_positive_predictive_value = sample_mix_tp / (sample_mix_tp + sample_mix_fp)
			sample_mixes_f_measures[] = 2 * (sample_mix_sensitivity * sample_mix_positive_predictive_value) / (sample_mix_sensitivity + sample_mix_positive_predictive_value)
		}

		// calculation of SMSD 
		comparison[smsd] = STANDARD_DEVIATION(sample_mixes_f_measures)
	}

	comparisons[] = comparison
}

comparisons = SORT_BY_F_MEASURE(comparisons)


EVALUATION OF BEST PERFORMING PIPELINES (CHAMPIONS)
---------------------------------------------------

Input:
- sorted_comparisons // sorted (by F-measure) comparisons calculted in previous function
- champions_max_count // maximum count of champions

Output:
- champions // best performing pipelines 

--------------------------------------------------

// first champion is a comparison (pipeline configuration) with the highest F-measure
first_champion = SHIFT(sorted_comparisons, 0)

champions = [first_champion]

// this flag (true/false value) decides if the next champion will have higher sensitivity (if it's true) or higher positive predictive value (if it's false)
take_higher_sensitivity = first_champion[sensitivity] < first_champion[positive_predictive_value]

WHILE sorted_comparisons IS NOT EMPTY AND COUNT(champions) < champions_max_count
{
	champion_found = false

	FOR i = 0 TO i < COUNT(sorted_comparisons)
	{
		// champion is found if the take_higher_sensitivity flag is true and the comparison's sensitivity is higher than positive predictive value
		// OR if the take_higher_sensitivity flag is false and the comparison's sensitivity is lower than positive predictive value
		IF take_higher_sensitivity == sorted_comparisons[i][sensitivity] > sorted_comparisons[i][positive_predictive_value]
		{
			champion_found = true

			// Negate the flag - in the next step, the second type of champion will be searched
			take_higher_sensitivity = NOT take_higher_sensitivity

			champions[] = SHIFT(sorted_comparisons, i)

			// Breaking the FOR cycle	
			BREAK
		}
	}

	// If no champion of desired sensitivity or positive predictive value has been found, the array will be filled by comparisons with highest F-measure 
	IF NOT champion_found
	{
		WHILE sorted_comparisons IS NOT EMPTY AND COUNT(champions) < champions_max_count
		{
			champions[] = SHIFT(sorted_comparisons, 0)
		}

		// Breaking the main WHILE cycle
		BREAK
	}
}


EVALUATION OF CHAMPION PAIRS' INTERSECTION
------------------------------------------

Inputs:
- settings_results // results of each pipeline configuration
- reference_variants // reference variant calls
- champions // champions calculated in previous function

Output:
- champion_pairs_comparisons // comparisons (sorted descending by F-measure) calculated based on the intersection of the results from each pair of champions
 
------------------------------------------

champion_pairs_comparisons = []

WHILE COUNT(champions) >= 2
{
	first_of_pair = SHIFT(champions, 0)

	FOR i = 0 TO i < COUNT(champions)
	{
		// intersection of two champions
		intersection = INTERSECTION(settings_results[first_of_pair[setting_id]], settings_results[champions[i][setting_id]])

		// intersection comparison initialization
		champion_pairs_comparison = []
		champion_pairs_comparison[tp] = 0
		champion_pairs_comparison[fp] = 0
		champion_pairs_comparison[fn] = 0

		// intersection comparison calculation
		FOREACH variant IN intersection[variants]
		{
			IF variant IS IN reference_variants
			{
				champion_pairs_comparison[tp]++
			}
			ELSE
			{
				champion_pairs_comparison[fp]++
			}
		}

		FOREACH variant IN reference_variants
		{
			IF variant IS NOT IN intersection[variants]
			{
				champion_pairs_comparison[fn]++
			}
		}

		champion_pairs_comparison[sensitivity] = champion_pairs_comparison[tp] / (champion_pairs_comparison[tp] + champion_pairs_comparison[fn]);
		champion_pairs_comparison[positive_predictive_value] = champion_pairs_comparison[tp] / (champion_pairs_comparison[tp] + champion_pairs_comparison[fp])
		champion_pairs_comparison[f_measure] = 2 * (champion_pairs_comparison[sensitivity] * champion_pairs_comparison[positive_predictive_value]) / (champion_pairs_comparison[sensitivity] + champion_pairs_comparison[positive_predictive_value])

		champion_pairs_comparisons[] = champion_pairs_comparison
	}
}

champion_pairs_comparisons = SORT_BY_F_MEASURE(champion_pairs_comparisons)
