# Supplementary material for: ToTem: a tool for variant calling pipeline optimization
Source: BMC Bioinformatics. 2018 Jun 26;19:243. doi: 10.1186/s12859-018-2227-x (PMC6020218; doi:10.1186/s12859-018-2227-x)
Supplement: Supplementary file 4 — Detailed performance report generated by Little Profet. The detailed report describing pipeline performance including different over-fitting correction metrics generated by LP. These data were generated as a part of TGS experiment. (XLS 90 kb) [file 12859_2018_2227_MOESM4_ESM.xls]

## Sheet: Results
Setting ID	Rows	TP	FP	FN	Recall	Precision	F-measure	Recall (average, D)	Precision (average, D)	F-measure (average, D)	Recall (min, D)	Precision (min,D)	F-measure (min, D)	Recall (max, D)	Precision (max, D)	F-measure (max, D)	Recall (average, SM)	Precision (average, SM)	F-measure (average, SM)	Recall (min, SM)	Precision (min, SM)	F-measure (min, SM)	Recall (max, SM)	Precision (max, SM)	F-measure (max, SM)	ToTem recall (SMSD)	ToTem precision (SMSD)	ToTem F-measure (SMSD)	ToTem recall (DSD)	ToTem precision (DSD)	ToTem F-measure (DSD)
90407	1030	903	127	109	0.892292	0.876699	0.884427	0.902808	0.873197	0.882695	0.826406	0.783607	0.864376	0.96371	0.971264	0.892999	0.892303	0.875512	0.883514	0.855903	0.83499	0.855397	0.946731	0.917021	0.917031	0.868461	0.859778	0.872481	0.82234	0.782583	0.868521
90405	1082	919	163	93	0.908103	0.849353	0.877746	0.915848	0.84433	0.874246	0.865526	0.742236	0.838596	0.96371	0.944	0.903061	0.909876	0.848776	0.878039	0.887246	0.8	0.853659	0.948187	0.897196	0.899023	0.894075	0.829934	0.867874	0.858965	0.748449	0.844975
90383	1121	915	206	97	0.90415	0.816236	0.857947	0.915077	0.812382	0.855328	0.838631	0.710526	0.823729	0.979839	0.897906	0.875	0.904623	0.816029	0.857663	0.867857	0.773737	0.831366	0.949519	0.859107	0.884658	0.88028	0.796685	0.846438	0.832825	0.721484	0.830308
90381	1183	930	253	82	0.918972	0.786137	0.84738	0.927302	0.78137	0.843708	0.875306	0.680672	0.803306	0.979839	0.866828	0.871046	0.920791	0.78851	0.84921	0.895765	0.720486	0.817734	0.963145	0.855649	0.892039	0.903476	0.763239	0.835288	0.866704	0.692128	0.811671
90382	775	743	32	269	0.73419	0.95871	0.831561	0.750925	0.95641	0.835909	0.611247	0.912281	0.754148	0.83871	0.984252	0.87963	0.735254	0.959554	0.832205	0.682842	0.944134	0.799117	0.792627	0.983173	0.87199	0.703085	0.950685	0.811012	0.611901	0.920059	0.760697
90378	777	743	34	269	0.73419	0.956242	0.830632	0.750925	0.953979	0.834846	0.611247	0.908297	0.754148	0.83871	0.984252	0.878274	0.737735	0.954803	0.831939	0.686242	0.933735	0.794872	0.810219	0.981595	0.875164	0.702598	0.947874	0.810891	0.611901	0.915988	0.760677
90380	777	743	34	269	0.73419	0.956242	0.830632	0.750925	0.953979	0.834846	0.611247	0.908297	0.754148	0.83871	0.984252	0.878274	0.737681	0.955325	0.832074	0.676083	0.934911	0.796892	0.842667	0.977833	0.900285	0.702014	0.947557	0.810921	0.611901	0.915988	0.760677
90403	1233	925	308	87	0.914032	0.750203	0.824053	0.920738	0.747816	0.82075	0.880196	0.665738	0.787479	0.96371	0.86747	0.873786	0.916072	0.748087	0.823212	0.891945	0.682211	0.784857	0.946067	0.818318	0.86166	0.902743	0.721459	0.807471	0.872222	0.644217	0.777629
90406	736	718	18	294	0.709486	0.975543	0.82151	0.727971	0.974628	0.827796	0.577017	0.953488	0.729521	0.826613	0.991597	0.885529	0.707634	0.975825	0.819976	0.655574	0.962264	0.7833	0.798956	0.989247	0.878049	0.679134	0.969513	0.801663	0.57672	0.95615	0.735968
90402	737	718	19	294	0.709486	0.97422	0.821041	0.727971	0.973156	0.82716	0.577017	0.949074	0.729521	0.826613	0.991597	0.883621	0.712175	0.974183	0.822455	0.66113	0.961111	0.787589	0.783217	0.986737	0.870466	0.679952	0.96806	0.801736	0.57672	0.952404	0.736138
90404	737	718	19	294	0.709486	0.97422	0.821041	0.727971	0.973156	0.82716	0.577017	0.949074	0.729521	0.826613	0.991597	0.883621	0.711363	0.975098	0.822238	0.657754	0.960976	0.785942	0.798246	0.99115	0.87395	0.680027	0.967746	0.801809	0.57672	0.952404	0.736138
90267	849	755	93	256	0.746785	0.89033	0.812265	0.759808	0.887397	0.81279	0.654412	0.79845	0.777293	0.830645	0.956989	0.846847	0.749537	0.890851	0.813811	0.705882	0.846154	0.786344	0.800995	0.932692	0.844186	0.725266	0.873642	0.799662	0.653725	0.809308	0.777465
90279	849	755	93	256	0.746785	0.89033	0.812265	0.759808	0.887397	0.81279	0.654412	0.79845	0.777293	0.830645	0.956989	0.846847	0.750226	0.888187	0.813129	0.708861	0.849727	0.776519	0.803922	0.940909	0.84	0.726512	0.872254	0.799503	0.653725	0.809308	0.777465
90291	849	755	93	256	0.746785	0.89033	0.812265	0.759808	0.887397	0.81279	0.654412	0.79845	0.777293	0.830645	0.956989	0.846847	0.747299	0.888	0.81136	0.709622	0.834884	0.780718	0.794433	0.93617	0.84456	0.727751	0.873471	0.800151	0.653725	0.809308	0.777465
90303	849	755	93	256	0.746785	0.89033	0.812265	0.759808	0.887397	0.81279	0.654412	0.79845	0.777293	0.830645	0.956989	0.846847	0.746576	0.890541	0.811971	0.709091	0.852861	0.78895	0.79684	0.930716	0.839178	0.728632	0.871728	0.800811	0.653725	0.809308	0.777465
90268	851	755	95	256	0.746785	0.888235	0.811392	0.759808	0.88523	0.811878	0.654412	0.795367	0.776163	0.830645	0.953571	0.846847	0.746319	0.890928	0.811909	0.693694	0.846361	0.78252	0.812808	0.937916	0.851613	0.722746	0.871467	0.797076	0.653725	0.806967	0.776044
90280	851	755	95	256	0.746785	0.888235	0.811392	0.759808	0.88523	0.811878	0.654412	0.795367	0.776163	0.830645	0.953571	0.846847	0.746093	0.887821	0.81058	0.701031	0.841398	0.77284	0.793911	0.930435	0.838077	0.72893	0.872972	0.801201	0.653725	0.806967	0.776044
90292	851	755	95	256	0.746785	0.888235	0.811392	0.759808	0.88523	0.811878	0.654412	0.795367	0.776163	0.830645	0.953571	0.846847	0.750975	0.888722	0.813777	0.684601	0.846354	0.776025	0.806533	0.922049	0.849632	0.724744	0.872479	0.798298	0.653725	0.806967	0.776044
90304	851	755	95	256	0.746785	0.888235	0.811392	0.759808	0.88523	0.811878	0.654412	0.795367	0.776163	0.830645	0.953571	0.846847	0.745816	0.889893	0.811199	0.698752	0.851852	0.781341	0.819549	0.930052	0.844961	0.724681	0.870578	0.798115	0.653725	0.806967	0.776044
90395	724	699	25	313	0.690711	0.96547	0.8053	0.711213	0.964414	0.811182	0.547677	0.927273	0.705512	0.822581	0.99115	0.871795	0.696515	0.964814	0.808669	0.636207	0.943114	0.76795	0.774118	0.981366	0.854545	0.665107	0.956703	0.789084	0.546025	0.932284	0.713456
90393	735	699	36	313	0.690711	0.95102	0.800229	0.711213	0.950751	0.806086	0.547677	0.918919	0.703297	0.822581	0.982456	0.868085	0.693329	0.949993	0.801283	0.634426	0.928389	0.761811	0.748879	0.971429	0.842975	0.664695	0.941949	0.783519	0.546025	0.919252	0.710582
90394	701	682	19	330	0.673913	0.972896	0.796264	0.69487	0.972237	0.802802	0.523227	0.947867	0.6848	0.806452	0.990741	0.87146	0.680034	0.973145	0.800244	0.622867	0.958904	0.759625	0.750617	0.993846	0.849162	0.645021	0.96582	0.776322	0.523051	0.950866	0.693616
90141	912	765	146	246	0.756677	0.839737	0.796046	0.768588	0.840035	0.799744	0.666667	0.817664	0.755556	0.830645	0.871795	0.830645	0.757102	0.840468	0.796382	0.719536	0.784404	0.770984	0.820375	0.888889	0.823834	0.739519	0.8206	0.784167	0.667716	0.811476	0.756777
90159	912	765	146	246	0.756677	0.839737	0.796046	0.768588	0.840035	0.799744	0.666667	0.817664	0.755556	0.830645	0.871795	0.830645	0.756521	0.839944	0.795808	0.70418	0.799523	0.770571	0.797066	0.89842	0.822314	0.740162	0.820566	0.785161	0.667716	0.811476	0.756777
90273	749	700	48	311	0.692384	0.935829	0.795907	0.709153	0.935125	0.799495	0.561275	0.887387	0.714509	0.794355	0.982833	0.845679	0.689333	0.935496	0.7935	0.653137	0.896552	0.769776	0.76399	0.96875	0.842953	0.67017	0.923273	0.78156	0.563823	0.888106	0.722214
90274	749	700	48	311	0.692384	0.935829	0.795907	0.709153	0.935125	0.799495	0.561275	0.887387	0.714509	0.794355	0.982833	0.845679	0.692146	0.934973	0.79517	0.648536	0.9	0.766378	0.762667	0.963918	0.831395	0.670561	0.923875	0.782283	0.563823	0.888106	0.722214
90285	749	700	48	311	0.692384	0.935829	0.795907	0.709153	0.935125	0.799495	0.561275	0.887387	0.714509	0.794355	0.982833	0.845679	0.693518	0.934965	0.796045	0.645591	0.907407	0.766041	0.762148	0.963061	0.838308	0.668087	0.924791	0.780423	0.563823	0.888106	0.722214
90286	749	700	48	311	0.692384	0.935829	0.795907	0.709153	0.935125	0.799495	0.561275	0.887387	0.714509	0.794355	0.982833	0.845679	0.694529	0.935841	0.797057	0.651786	0.896552	0.764398	0.754335	0.957447	0.83188	0.669525	0.92444	0.781298	0.563823	0.888106	0.722214
90297	749	700	48	311	0.692384	0.935829	0.795907	0.709153	0.935125	0.799495	0.561275	0.887387	0.714509	0.794355	0.982833	0.845679	0.693565	0.935405	0.796285	0.651646	0.907186	0.765403	0.755611	0.961722	0.836317	0.671349	0.924141	0.782682	0.563823	0.888106	0.722214
90298	749	700	48	311	0.692384	0.935829	0.795907	0.709153	0.935125	0.799495	0.561275	0.887387	0.714509	0.794355	0.982833	0.845679	0.691701	0.936002	0.795225	0.648953	0.913907	0.767619	0.765487	0.9625	0.836759	0.668697	0.925249	0.781191	0.563823	0.888106	0.722214
90309	749	700	48	311	0.692384	0.935829	0.795907	0.709153	0.935125	0.799495	0.561275	0.887387	0.714509	0.794355	0.982833	0.845679	0.694959	0.935424	0.797191	0.645102	0.906627	0.75827	0.762014	0.967581	0.841972	0.668579	0.925029	0.780204	0.563823	0.888106	0.722214
90310	749	700	48	311	0.692384	0.935829	0.795907	0.709153	0.935125	0.799495	0.561275	0.887387	0.714509	0.794355	0.982833	0.845679	0.694806	0.937589	0.797868	0.645669	0.906516	0.765461	0.762136	0.969274	0.847503	0.669183	0.923622	0.78081	0.563823	0.888106	0.722214
90390	703	682	21	330	0.673913	0.970128	0.795335	0.69487	0.969561	0.80172	0.523227	0.943396	0.6848	0.806452	0.990741	0.869565	0.679	0.969183	0.79818	0.607843	0.945289	0.745491	0.743961	0.991045	0.842681	0.645949	0.962061	0.776438	0.523051	0.946065	0.693646
90392	703	682	21	330	0.673913	0.970128	0.795335	0.69487	0.969561	0.80172	0.523227	0.943396	0.6848	0.806452	0.990741	0.869565	0.676994	0.970153	0.797151	0.619744	0.954545	0.755853	0.744578	0.987382	0.844512	0.645938	0.963021	0.775775	0.523051	0.946065	0.693646
90413	692	675	17	337	0.666996	0.975434	0.792254	0.686957	0.974306	0.798865	0.525672	0.947115	0.686901	0.794355	0.990783	0.864035	0.672461	0.975195	0.795769	0.625418	0.960123	0.760364	0.727924	0.990291	0.835616	0.643312	0.969312	0.775651	0.52478	0.95171	0.694855
90135	965	780	184	231	0.771513	0.809129	0.789873	0.781574	0.809369	0.793699	0.688725	0.804945	0.745358	0.830645	0.812139	0.820717	0.773298	0.809216	0.790629	0.725971	0.7473	0.748077	0.815041	0.860215	0.83368	0.755239	0.786631	0.775629	0.69106	0.805257	0.747912
90153	965	780	184	231	0.771513	0.809129	0.789873	0.781574	0.809369	0.793699	0.688725	0.804945	0.745358	0.830645	0.812139	0.820717	0.772199	0.80955	0.790184	0.7343	0.73253	0.733414	0.830396	0.861915	0.827662	0.753765	0.785835	0.774944	0.69106	0.805257	0.747912
90411	698	675	23	337	0.666996	0.967049	0.789474	0.686957	0.966136	0.795889	0.525672	0.938095	0.685805	0.794355	0.986239	0.860262	0.667519	0.968586	0.790131	0.608541	0.949324	0.745911	0.73	0.987013	0.831909	0.645876	0.959895	0.775079	0.52478	0.942015	0.693683
90379	1363	936	427	76	0.924901	0.68672	0.788211	0.932192	0.68558	0.784823	0.889976	0.601485	0.745399	0.979839	0.808889	0.847497	0.925923	0.68324	0.785952	0.901532	0.613459	0.738926	0.955814	0.743363	0.824203	0.913483	0.661542	0.771913	0.879724	0.577599	0.733334
90412	670	659	11	353	0.651186	0.983582	0.783591	0.672487	0.98338	0.791338	0.498778	0.975	0.663415	0.78629	0.990291	0.870536	0.65516	0.984081	0.786287	0.598651	0.974684	0.741902	0.717617	0.997101	0.833083	0.623618	0.978869	0.763681	0.498354	0.975831	0.671763
90408	671	659	12	353	0.651186	0.982116	0.783125	0.672487	0.981763	0.790692	0.498778	0.970149	0.663415	0.78629	0.990291	0.868597	0.650902	0.982083	0.78257	0.598651	0.97	0.741935	0.752266	0.992386	0.85274	0.623869	0.977037	0.763552	0.498354	0.971697	0.671981
90410	671	659	12	353	0.651186	0.982116	0.783125	0.672487	0.981763	0.790692	0.498778	0.970149	0.663415	0.78629	0.990291	0.868597	0.653222	0.981649	0.784114	0.601802	0.971061	0.747204	0.731458	0.994334	0.836257	0.623797	0.9774	0.763399	0.498354	0.971697	0.671981
90183	925	757	167	254	0.748764	0.819264	0.782429	0.761442	0.818642	0.781674	0.659314	0.722807	0.767475	0.830645	0.918089	0.804565	0.749683	0.818517	0.782151	0.707635	0.735225	0.750302	0.809195	0.873894	0.805836	0.728734	0.793778	0.769569	0.658477	0.721573	0.762415
90207	925	757	167	254	0.748764	0.819264	0.782429	0.761442	0.818642	0.781674	0.659314	0.722807	0.767475	0.830645	0.918089	0.804565	0.749921	0.818864	0.782464	0.701031	0.747475	0.752497	0.801471	0.879828	0.813212	0.729584	0.794055	0.769766	0.658477	0.721573	0.762415
90391	788	701	87	311	0.692688	0.889594	0.778889	0.712843	0.889899	0.782875	0.552567	0.839506	0.696456	0.822581	0.941667	0.830957	0.693528	0.887579	0.778253	0.64076	0.847545	0.745729	0.747153	0.926136	0.820628	0.668787	0.872586	0.764967	0.550764	0.8385	0.703889
90189	797	702	94	309	0.694362	0.88191	0.776978	0.710787	0.883905	0.778973	0.566176	0.820833	0.714065	0.794355	0.966527	0.815476	0.695938	0.879496	0.776669	0.639194	0.829132	0.735511	0.76738	0.918033	0.807314	0.671931	0.862772	0.762892	0.56862	0.807121	0.720621
90213	797	702	94	309	0.694362	0.88191	0.776978	0.710787	0.883905	0.778973	0.566176	0.820833	0.714065	0.794355	0.966527	0.815476	0.697979	0.880583	0.778295	0.651923	0.834239	0.74523	0.762376	0.923706	0.822695	0.670313	0.862791	0.76312	0.56862	0.807121	0.720621
90315	793	700	92	311	0.692384	0.883838	0.776484	0.713043	0.884458	0.779273	0.556373	0.801556	0.7017	0.830645	0.949791	0.820276	0.693306	0.883611	0.776598	0.634021	0.83427	0.73506	0.762431	0.918575	0.810811	0.665747	0.867937	0.759522	0.551135	0.808176	0.709267
90327	793	700	92	311	0.692384	0.883838	0.776484	0.713043	0.884458	0.779273	0.556373	0.801556	0.7017	0.830645	0.949791	0.820276	0.695911	0.882131	0.777618	0.64	0.835655	0.743689	0.774278	0.93154	0.834512	0.665122	0.866752	0.759475	0.551135	0.808176	0.709267
90339	793	700	92	311	0.692384	0.883838	0.776484	0.713043	0.884458	0.779273	0.556373	0.801556	0.7017	0.830645	0.949791	0.820276	0.695608	0.884568	0.778407	0.639123	0.849727	0.741245	0.762755	0.924157	0.830882	0.664909	0.867881	0.758801	0.551135	0.808176	0.709267
90351	793	700	92	311	0.692384	0.883838	0.776484	0.713043	0.884458	0.779273	0.556373	0.801556	0.7017	0.830645	0.949791	0.820276	0.700012	0.884107	0.780947	0.646272	0.824607	0.739606	0.770574	0.922388	0.839674	0.663812	0.865613	0.757685	0.551135	0.808176	0.709267
90316	795	700	94	311	0.692384	0.881612	0.775623	0.713043	0.882103	0.778374	0.556373	0.79845	0.700617	0.830645	0.945833	0.820276	0.694501	0.8795	0.775742	0.641068	0.848193	0.732824	0.780282	0.924051	0.823226	0.6657	0.866713	0.75948	0.551135	0.805927	0.708216
90328	795	700	94	311	0.692384	0.881612	0.775623	0.713043	0.882103	0.778374	0.556373	0.79845	0.700617	0.830645	0.945833	0.820276	0.693158	0.883173	0.776376	0.644122	0.84715	0.744879	0.771357	0.928571	0.823056	0.668467	0.865483	0.760647	0.551135	0.805927	0.708216
90340	795	700	94	311	0.692384	0.881612	0.775623	0.713043	0.882103	0.778374	0.556373	0.79845	0.700617	0.830645	0.945833	0.820276	0.694212	0.882811	0.776846	0.648649	0.823691	0.742268	0.759907	0.923295	0.819095	0.666955	0.865314	0.76028	0.551135	0.805927	0.708216
90352	795	700	94	311	0.692384	0.881612	0.775623	0.713043	0.882103	0.778374	0.556373	0.79845	0.700617	0.830645	0.945833	0.820276	0.691298	0.879437	0.773698	0.641343	0.841026	0.739308	0.795014	0.924883	0.83068	0.665147	0.866128	0.759026	0.551135	0.805927	0.708216
90184	942	757	184	254	0.748764	0.804463	0.775615	0.761442	0.80362	0.774642	0.659314	0.705479	0.760962	0.830645	0.899666	0.8	0.751784	0.799231	0.774282	0.713208	0.725686	0.735777	0.805627	0.874275	0.813953	0.729047	0.775051	0.76091	0.658477	0.707353	0.753631
90208	942	757	184	254	0.748764	0.804463	0.775615	0.761442	0.80362	0.774642	0.659314	0.705479	0.760962	0.830645	0.899666	0.8	0.749251	0.805273	0.775829	0.700176	0.747788	0.739812	0.789838	0.868365	0.807175	0.7293	0.776156	0.760093	0.658477	0.707353	0.753631
90190	802	702	99	309	0.694362	0.876404	0.774834	0.710787	0.878077	0.776417	0.566176	0.807377	0.712963	0.794355	0.9625	0.815476	0.695274	0.875021	0.774527	0.639937	0.823848	0.739846	0.755102	0.925301	0.807692	0.673004	0.854821	0.760087	0.56862	0.797938	0.719394
90214	802	702	99	309	0.694362	0.876404	0.774834	0.710787	0.878077	0.776417	0.566176	0.807377	0.712963	0.794355	0.9625	0.815476	0.694423	0.877055	0.774724	0.645161	0.813559	0.745098	0.773438	0.929412	0.820823	0.671759	0.854922	0.760832	0.56862	0.797938	0.719394
90409	743	677	66	335	0.668972	0.911171	0.77151	0.688587	0.910361	0.77582	0.530562	0.856522	0.681319	0.794355	0.951754	0.824268	0.668887	0.913016	0.771777	0.607143	0.878788	0.735324	0.735065	0.949868	0.812749	0.644998	0.8979	0.756379	0.529528	0.86235	0.68966
90195	954	757	196	254	0.748764	0.794334	0.770876	0.761442	0.794842	0.769398	0.659314	0.686667	0.751825	0.830645	0.905724	0.793249	0.750046	0.793313	0.770654	0.712887	0.727273	0.735469	0.813397	0.856287	0.8	0.728528	0.767645	0.755959	0.658477	0.68478	0.749462
90171	958	757	200	254	0.748764	0.791014	0.769309	0.761442	0.791836	0.767662	0.659314	0.679868	0.747731	0.830645	0.905724	0.792135	0.749765	0.790086	0.768843	0.701087	0.708333	0.732558	0.807601	0.857482	0.805804	0.730834	0.757845	0.753413	0.658477	0.678073	0.746762
90201	823	702	120	309	0.694362	0.854015	0.765957	0.710787	0.856428	0.766807	0.566176	0.775591	0.709677	0.794355	0.950617	0.805882	0.692681	0.858345	0.766332	0.641234	0.813472	0.733519	0.762376	0.919811	0.805229	0.673726	0.831557	0.751536	0.56862	0.765741	0.715378
90177	827	702	124	309	0.694362	0.849879	0.76429	0.710787	0.852548	0.764858	0.566176	0.766537	0.709677	0.794355	0.950617	0.804699	0.693953	0.852874	0.764912	0.648	0.789238	0.734818	0.753056	0.903448	0.802424	0.673439	0.826663	0.749166	0.56862	0.757248	0.714956
90196	971	757	213	254	0.748764	0.780412	0.76426	0.761442	0.780711	0.762611	0.659314	0.67101	0.742342	0.830645	0.887789	0.788811	0.749757	0.780238	0.764278	0.703316	0.718941	0.730088	0.823944	0.842697	0.80111	0.72948	0.751577	0.747965	0.658477	0.671999	0.740465
90202	828	702	125	309	0.694362	0.848851	0.763874	0.710787	0.851121	0.764376	0.566176	0.763566	0.708589	0.794355	0.946721	0.805882	0.697958	0.847102	0.764873	0.637931	0.794805	0.73065	0.753213	0.9125	0.802424	0.669862	0.825442	0.748272	0.56862	0.757009	0.71368
90143	691	650	41	362	0.642292	0.940666	0.763359	0.658555	0.94147	0.770041	0.511002	0.934783	0.662441	0.737903	0.948187	0.829932	0.641491	0.941236	0.762677	0.591623	0.91092	0.72591	0.705736	0.973684	0.80663	0.618159	0.926869	0.745983	0.514386	0.933964	0.669975
90161	691	650	41	362	0.642292	0.940666	0.763359	0.658555	0.94147	0.770041	0.511002	0.934783	0.662441	0.737903	0.948187	0.829932	0.641516	0.940521	0.762437	0.578773	0.909091	0.718847	0.697802	0.97205	0.804945	0.618757	0.924841	0.746547	0.514386	0.933964	0.669975
90321	701	653	47	358	0.645895	0.932857	0.763296	0.669169	0.934482	0.768212	0.477941	0.891403	0.642504	0.794355	0.979899	0.840085	0.654374	0.931084	0.768137	0.59745	0.908537	0.728649	0.723653	0.955432	0.811024	0.615968	0.921744	0.743006	0.477667	0.888562	0.654057
90322	701	653	47	358	0.645895	0.932857	0.763296	0.669169	0.934482	0.768212	0.477941	0.891403	0.642504	0.794355	0.979899	0.840085	0.651632	0.933301	0.767073	0.578313	0.899676	0.714134	0.731579	0.963087	0.806967	0.619233	0.92182	0.745184	0.477667	0.888562	0.654057
90333	701	653	47	358	0.645895	0.932857	0.763296	0.669169	0.934482	0.768212	0.477941	0.891403	0.642504	0.794355	0.979899	0.840085	0.650099	0.931769	0.765425	0.584691	0.891892	0.724521	0.72155	0.958333	0.807588	0.618828	0.92129	0.74591	0.477667	0.888562	0.654057
90334	701	653	47	358	0.645895	0.932857	0.763296	0.669169	0.934482	0.768212	0.477941	0.891403	0.642504	0.794355	0.979899	0.840085	0.647928	0.932324	0.764161	0.591767	0.901538	0.726316	0.729345	0.958763	0.81399	0.62071	0.921107	0.746975	0.477667	0.888562	0.654057
90345	701	653	47	358	0.645895	0.932857	0.763296	0.669169	0.934482	0.768212	0.477941	0.891403	0.642504	0.794355	0.979899	0.840085	0.654101	0.933023	0.768626	0.589316	0.890675	0.724103	0.733333	0.956268	0.824632	0.617262	0.92158	0.744148	0.477667	0.888562	0.654057
90346	701	653	47	358	0.645895	0.932857	0.763296	0.669169	0.934482	0.768212	0.477941	0.891403	0.642504	0.794355	0.979899	0.840085	0.647129	0.932498	0.763629	0.593851	0.899083	0.726437	0.733945	0.969466	0.822069	0.617143	0.921265	0.743457	0.477667	0.888562	0.654057
90357	701	653	47	358	0.645895	0.932857	0.763296	0.669169	0.934482	0.768212	0.477941	0.891403	0.642504	0.794355	0.979899	0.840085	0.649729	0.933012	0.765694	0.593103	0.900585	0.726505	0.713542	0.965409	0.806723	0.621615	0.921781	0.747017	0.477667	0.888562	0.654057
90358	701	653	47	358	0.645895	0.932857	0.763296	0.669169	0.934482	0.768212	0.477941	0.891403	0.642504	0.794355	0.979899	0.840085	0.649995	0.933032	0.765685	0.588968	0.893773	0.724289	0.726636	0.96477	0.817346	0.614371	0.920863	0.74228	0.477667	0.888562	0.654057
90172	976	757	218	254	0.748764	0.77641	0.762336	0.761442	0.777111	0.760474	0.659314	0.662379	0.73703	0.830645	0.887789	0.787709	0.753593	0.775301	0.763758	0.712305	0.684211	0.717622	0.800926	0.853717	0.79337	0.729754	0.746041	0.747559	0.658477	0.663651	0.736785
90178	833	702	130	309	0.694362	0.84375	0.761801	0.710787	0.846374	0.761946	0.566176	0.751908	0.708589	0.794355	0.946721	0.804699	0.695892	0.840557	0.760995	0.651543	0.775176	0.720884	0.759494	0.892768	0.795569	0.673248	0.817775	0.747056	0.56862	0.74621	0.712877
90140	1188	832	353	177	0.824579	0.70211	0.758432	0.834034	0.714313	0.769448	0.741379	0.621901	0.676404	0.88169	0.775801	0.824197	0.828689	0.695482	0.755351	0.760314	0.642757	0.707273	0.894094	0.791411	0.810244	0.789392	0.672234	0.74014	0.744327	0.620632	0.677435
90158	1188	832	353	177	0.824579	0.70211	0.758432	0.834034	0.714313	0.769448	0.741379	0.621901	0.676404	0.88169	0.775801	0.824197	0.823585	0.706711	0.759784	0.749446	0.639445	0.727445	0.889524	0.786749	0.801752	0.792884	0.673546	0.743926	0.744327	0.620632	0.677435
90146	1182	829	350	180	0.821606	0.703138	0.75777	0.831335	0.712626	0.767384	0.738916	0.634249	0.682594	0.879032	0.764912	0.818011	0.817181	0.706111	0.756794	0.762931	0.638577	0.713012	0.883424	0.810474	0.794492	0.79251	0.672926	0.741197	0.741555	0.63401	0.683879
90164	1182	829	350	180	0.821606	0.703138	0.75777	0.831335	0.712626	0.767384	0.738916	0.634249	0.682594	0.879032	0.764912	0.818011	0.821244	0.706712	0.758937	0.757692	0.656338	0.725451	0.881288	0.779762	0.800401	0.790161	0.674558	0.739957	0.741555	0.63401	0.683879
90137	711	651	60	361	0.643281	0.915612	0.755659	0.660147	0.915901	0.761699	0.506112	0.912281	0.652997	0.741935	0.92	0.819599	0.64867	0.916799	0.759411	0.590698	0.872576	0.717887	0.715013	0.956113	0.800983	0.617799	0.896318	0.736967	0.509797	0.91173	0.661453
90155	711	651	60	361	0.643281	0.915612	0.755659	0.660147	0.915901	0.761699	0.506112	0.912281	0.652997	0.741935	0.92	0.819599	0.643251	0.916099	0.755408	0.576125	0.869806	0.708511	0.710112	0.963526	0.80719	0.616266	0.896817	0.736056	0.509797	0.91173	0.661453
90231	861	702	158	309	0.694362	0.816279	0.750401	0.714677	0.819122	0.752061	0.561275	0.735714	0.69289	0.830645	0.905138	0.782991	0.699603	0.816093	0.752797	0.639515	0.754821	0.715789	0.77591	0.86398	0.808962	0.665636	0.794783	0.734377	0.55583	0.731537	0.699139
90255	861	702	158	309	0.694362	0.816279	0.750401	0.714677	0.819122	0.752061	0.561275	0.735714	0.69289	0.830645	0.905138	0.782991	0.699903	0.816072	0.75291	0.641628	0.735577	0.721154	0.777487	0.8725	0.8	0.664355	0.793907	0.733648	0.55583	0.731537	0.699139
90237	743	655	87	356	0.647873	0.882749	0.74729	0.670803	0.887837	0.750999	0.482843	0.838298	0.642741	0.794355	0.960976	0.815735	0.649602	0.881615	0.747551	0.597504	0.84058	0.718053	0.732558	0.921671	0.802548	0.6209	0.864349	0.730292	0.482431	0.818095	0.652938
90261	743	655	87	356	0.647873	0.882749	0.74729	0.670803	0.887837	0.750999	0.482843	0.838298	0.642741	0.794355	0.960976	0.815735	0.646804	0.880363	0.745291	0.594595	0.841667	0.708046	0.720548	0.932115	0.786248	0.621374	0.864765	0.729857	0.482431	0.818095	0.652938
90238	748	655	92	356	0.647873	0.876841	0.745165	0.670803	0.881606	0.748416	0.482843	0.824268	0.641694	0.794355	0.956311	0.809035	0.649968	0.876885	0.745977	0.577889	0.836788	0.691383	0.751196	0.930556	0.802043	0.615931	0.858791	0.724868	0.482431	0.809128	0.652456
90262	748	655	92	356	0.647873	0.876841	0.745165	0.670803	0.881606	0.748416	0.482843	0.824268	0.641694	0.794355	0.956311	0.809035	0.652074	0.875105	0.74678	0.59396	0.83432	0.707724	0.742627	0.919689	0.797122	0.619263	0.859062	0.727539	0.482431	0.809128	0.652456
90232	876	702	173	309	0.694362	0.802286	0.744433	0.714677	0.805156	0.745747	0.561275	0.71777	0.688722	0.830645	0.891051	0.778426	0.694983	0.800244	0.7434	0.641844	0.735219	0.709154	0.76699	0.8525	0.783262	0.669442	0.778442	0.729518	0.55583	0.715636	0.694872
90256	876	702	173	309	0.694362	0.802286	0.744433	0.714677	0.805156	0.745747	0.561275	0.71777	0.688722	0.830645	0.891051	0.778426	0.698859	0.804322	0.747279	0.641541	0.742105	0.709917	0.780749	0.875	0.779449	0.667082	0.779178	0.73022	0.55583	0.715636	0.694872
90134	1212	821	386	186	0.815293	0.680199	0.741644	0.822991	0.693928	0.752032	0.734644	0.625523	0.675706	0.883523	0.775735	0.811538	0.819289	0.686227	0.746048	0.752809	0.625175	0.71025	0.881395	0.786192	0.81713	0.784624	0.649834	0.723728	0.737053	0.604201	0.672184
90152	1212	821	386	186	0.815293	0.680199	0.741644	0.822991	0.693928	0.752032	0.734644	0.625523	0.675706	0.883523	0.775735	0.811538	0.817175	0.681838	0.742548	0.743539	0.620192	0.699675	0.874429	0.770531	0.789709	0.784915	0.647352	0.721526	0.737053	0.604201	0.672184
90243	886	702	183	309	0.694362	0.79322	0.740506	0.714677	0.797046	0.741396	0.561275	0.703072	0.688722	0.830645	0.891051	0.773913	0.69525	0.79206	0.739832	0.634981	0.724138	0.711395	0.761682	0.864865	0.776498	0.665812	0.766408	0.723721	0.55583	0.699231	0.694473
90219	888	702	185	309	0.694362	0.791432	0.739726	0.714677	0.795458	0.740554	0.561275	0.70068	0.688722	0.830645	0.891051	0.772793	0.693987	0.791775	0.739037	0.644891	0.7277	0.693795	0.759124	0.842593	0.783613	0.667739	0.76421	0.723485	0.55583	0.696244	0.694395
90249	769	655	113	356	0.647873	0.852865	0.736369	0.670803	0.858561	0.738764	0.482843	0.791165	0.638574	0.794355	0.942584	0.792757	0.648064	0.853122	0.736106	0.579661	0.792507	0.690212	0.719895	0.907268	0.776824	0.621776	0.833436	0.720144	0.482431	0.775798	0.649514
90225	771	655	115	356	0.647873	0.850649	0.735542	0.670803	0.856604	0.737841	0.482843	0.788	0.638574	0.794355	0.942584	0.791165	0.656963	0.85055	0.740885	0.602362	0.8	0.700229	0.732187	0.895561	0.787318	0.622051	0.831706	0.71927	0.482431	0.771906	0.649495
90244	901	702	198	309	0.694362	0.78	0.734694	0.714677	0.783891	0.735294	0.561275	0.686667	0.684604	0.830645	0.877395	0.769452	0.70118	0.780001	0.738001	0.645963	0.725108	0.699069	0.756881	0.837587	0.770975	0.670166	0.755135	0.719166	0.55583	0.684582	0.689919
90220	902	702	199	309	0.694362	0.779134	0.73431	0.714677	0.783118	0.734925	0.561275	0.686667	0.684604	0.830645	0.877395	0.768345	0.69493	0.777261	0.733185	0.645941	0.715217	0.701195	0.784314	0.844221	0.780549	0.666823	0.753052	0.717753	0.55583	0.683752	0.689955
90250	774	655	118	356	0.647873	0.847348	0.734305	0.670803	0.852896	0.73631	0.482843	0.778656	0.63754	0.794355	0.938095	0.786427	0.649403	0.847211	0.734763	0.593103	0.794521	0.693423	0.734177	0.883598	0.783115	0.619804	0.827979	0.715973	0.482431	0.767065	0.648765
90226	775	655	119	356	0.647873	0.846253	0.733894	0.670803	0.851993	0.735917	0.482843	0.778656	0.63754	0.794355	0.938095	0.786427	0.651587	0.846424	0.735772	0.596067	0.765217	0.703899	0.71393	0.900474	0.779026	0.620423	0.822698	0.716402	0.482431	0.765771	0.648687
90295	1315	844	470	167	0.834817	0.642314	0.726022	0.850942	0.64301	0.724522	0.705882	0.57606	0.711864	0.931452	0.718204	0.749712	0.839122	0.643546	0.727567	0.797959	0.538328	0.664516	0.90085	0.710824	0.766257	0.813166	0.60686	0.704869	0.708938	0.570883	0.704207
90307	1315	844	470	167	0.834817	0.642314	0.726022	0.850942	0.64301	0.724522	0.705882	0.57606	0.711864	0.931452	0.718204	0.749712	0.830723	0.633677	0.718275	0.774312	0.556738	0.672986	0.908136	0.705882	0.760474	0.810138	0.611872	0.706413	0.708938	0.570883	0.704207
90296	1316	844	471	167	0.834817	0.641825	0.725709	0.850942	0.642598	0.724234	0.705882	0.57606	0.711864	0.931452	0.718204	0.748848	0.835209	0.644937	0.72719	0.789022	0.559603	0.678034	0.897778	0.731942	0.773953	0.814475	0.610492	0.706568	0.708938	0.57032	0.704393
90308	1316	844	471	167	0.834817	0.641825	0.725709	0.850942	0.642598	0.724234	0.705882	0.57606	0.711864	0.931452	0.718204	0.748848	0.834719	0.643742	0.726161	0.777328	0.564341	0.669027	0.894349	0.716858	0.771806	0.811447	0.606731	0.702632	0.708938	0.57032	0.704393
90271	1318	844	473	167	0.834817	0.64085	0.725086	0.850942	0.641591	0.723654	0.705882	0.57606	0.711111	0.931452	0.716418	0.747986	0.836482	0.644127	0.727072	0.790017	0.56912	0.677365	0.915385	0.71885	0.772388	0.811051	0.60801	0.704605	0.708938	0.570211	0.70401
90283	1318	844	473	167	0.834817	0.64085	0.725086	0.850942	0.641591	0.723654	0.705882	0.57606	0.711111	0.931452	0.716418	0.747986	0.835688	0.64155	0.725187	0.783929	0.559078	0.664311	0.88835	0.718507	0.77533	0.814177	0.606319	0.702519	0.708938	0.570211	0.70401
90272	1319	844	474	167	0.834817	0.640364	0.724775	0.850942	0.641182	0.723367	0.705882	0.57606	0.711111	0.931452	0.716418	0.747126	0.834502	0.645073	0.727056	0.788194	0.567657	0.665377	0.931034	0.723577	0.77305	0.81162	0.61023	0.705186	0.708938	0.569641	0.704195
90284	1319	844	474	167	0.834817	0.640364	0.724775	0.850942	0.641182	0.723367	0.705882	0.57606	0.711111	0.931452	0.716418	0.747126	0.839476	0.640004	0.725389	0.792523	0.567082	0.67937	0.902494	0.707965	0.761301	0.811108	0.60695	0.706226	0.708938	0.569641	0.704195
90145	619	590	29	422	0.583004	0.95315	0.723483	0.600389	0.952515	0.730279	0.435208	0.936842	0.594324	0.684507	0.960474	0.799342	0.586208	0.953465	0.725638	0.531915	0.922819	0.678497	0.661157	0.984127	0.780488	0.5553	0.937883	0.701545	0.439945	0.939577	0.605737
90163	619	590	29	422	0.583004	0.95315	0.723483	0.600389	0.952515	0.730279	0.435208	0.936842	0.594324	0.684507	0.960474	0.799342	0.58517	0.954088	0.725055	0.525862	0.927007	0.677026	0.670241	0.986207	0.788644	0.556004	0.938648	0.701968	0.439945	0.939577	0.605737
90144	1367	854	510	155	0.846383	0.6261	0.719764	0.854255	0.636445	0.729314	0.775862	0.560498	0.650826	0.895775	0.686335	0.775439	0.846478	0.633962	0.724108	0.788506	0.55625	0.678354	0.899782	0.710483	0.773333	0.822199	0.59243	0.699996	0.778452	0.559257	0.651444
90162	1367	854	510	155	0.846383	0.6261	0.719764	0.854255	0.636445	0.729314	0.775862	0.560498	0.650826	0.895775	0.686335	0.775439	0.847528	0.622395	0.716929	0.788423	0.552699	0.67177	0.914425	0.69964	0.758983	0.817874	0.595649	0.700359	0.778452	0.559257	0.651444
90138	1382	857	521	151	0.850198	0.621916	0.718357	0.857218	0.633821	0.728528	0.780788	0.550347	0.645621	0.904225	0.68652	0.773852	0.851486	0.624627	0.719609	0.788337	0.548217	0.67113	0.91791	0.743786	0.785433	0.822224	0.585942	0.696753	0.783427	0.548799	0.646454
90156	1382	857	521	151	0.850198	0.621916	0.718357	0.857218	0.633821	0.728528	0.780788	0.550347	0.645621	0.904225	0.68652	0.773852	0.847405	0.629004	0.721182	0.794055	0.562347	0.676776	0.916667	0.7473	0.788155	0.824696	0.585399	0.694584	0.783427	0.548799	0.646454
90139	637	592	45	420	0.58498	0.929356	0.718011	0.602019	0.927908	0.724029	0.440098	0.918367	0.595041	0.684507	0.94186	0.792822	0.586525	0.926725	0.717942	0.535714	0.890909	0.678075	0.675603	0.973422	0.7875	0.556973	0.910823	0.696331	0.444744	0.917004	0.606222
90157	637	592	45	420	0.58498	0.929356	0.718011	0.602019	0.927908	0.724029	0.440098	0.918367	0.595041	0.684507	0.94186	0.792822	0.585289	0.929662	0.717947	0.52657	0.884615	0.667347	0.679012	0.970803	0.77551	0.557496	0.910775	0.696006	0.444744	0.917004	0.606222
90132	1428	845	576	160	0.840796	0.594652	0.69662	0.846349	0.607474	0.706501	0.776413	0.542024	0.638384	0.900285	0.67619	0.758007	0.843806	0.601098	0.701082	0.787946	0.511173	0.644366	0.892934	0.69901	0.760081	0.81441	0.558499	0.673428	0.777329	0.527509	0.635103
90150	1428	845	576	160	0.840796	0.594652	0.69662	0.846349	0.607474	0.706501	0.776413	0.542024	0.638384	0.900285	0.67619	0.758007	0.839571	0.599834	0.698643	0.78125	0.522042	0.654275	0.906863	0.688259	0.753906	0.818554	0.555036	0.672035	0.777329	0.527509	0.635103
90343	1193	757	435	254	0.748764	0.635067	0.687245	0.776287	0.639609	0.686735	0.556373	0.582278	0.621918	0.927419	0.704969	0.722892	0.749475	0.636133	0.687116	0.675633	0.545455	0.646632	0.846575	0.710059	0.738351	0.712127	0.603885	0.667334	0.553912	0.573329	0.630986
90355	1193	757	435	254	0.748764	0.635067	0.687245	0.776287	0.639609	0.686735	0.556373	0.582278	0.621918	0.927419	0.704969	0.722892	0.754392	0.639345	0.69102	0.670051	0.549195	0.649957	0.853234	0.709552	0.748108	0.710382	0.604285	0.667416	0.553912	0.573329	0.630986
90344	1194	757	436	254	0.748764	0.634535	0.686933	0.776287	0.639167	0.686445	0.556373	0.582278	0.621918	0.927419	0.704969	0.722022	0.750644	0.636895	0.688179	0.687086	0.569069	0.648501	0.824324	0.710952	0.733132	0.719667	0.601688	0.667689	0.553912	0.572706	0.630952
90356	1194	757	436	254	0.748764	0.634535	0.686933	0.776287	0.639167	0.686445	0.556373	0.582278	0.621918	0.927419	0.704969	0.722022	0.755253	0.638858	0.691121	0.685908	0.544389	0.638335	0.856148	0.708408	0.757127	0.713041	0.600345	0.664992	0.553912	0.572706	0.630952
90319	1196	757	438	254	0.748764	0.633473	0.68631	0.776287	0.637999	0.685872	0.556373	0.582278	0.621067	0.927419	0.702786	0.721154	0.747051	0.63244	0.684191	0.673469	0.567881	0.64311	0.838798	0.699664	0.73258	0.716206	0.604359	0.666606	0.553912	0.572709	0.630113
90331	1196	757	438	254	0.748764	0.633473	0.68631	0.776287	0.637999	0.685872	0.556373	0.582278	0.621067	0.927419	0.702786	0.721154	0.75198	0.6304	0.684939	0.695958	0.562181	0.63911	0.853403	0.706294	0.73523	0.714634	0.603226	0.666434	0.553912	0.572709	0.630113
90320	1197	757	439	254	0.748764	0.632943	0.685999	0.776287	0.63756	0.685584	0.556373	0.582278	0.621067	0.927419	0.702786	0.720288	0.752558	0.63571	0.688302	0.6875	0.564437	0.640523	0.85119	0.725051	0.745472	0.716777	0.599774	0.664897	0.553912	0.572077	0.630072
90332	1197	757	439	254	0.748764	0.632943	0.685999	0.776287	0.63756	0.685584	0.556373	0.582278	0.621067	0.927419	0.702786	0.720288	0.751777	0.636445	0.688728	0.694669	0.579119	0.647709	0.813808	0.709059	0.738657	0.720579	0.607665	0.668755	0.553912	0.572077	0.630072
90211	1487	849	637	162	0.839763	0.571332	0.680016	0.855027	0.575171	0.679124	0.718137	0.517937	0.665706	0.931452	0.665909	0.691038	0.83893	0.570917	0.678906	0.793537	0.521994	0.642557	0.881773	0.627095	0.726537	0.820398	0.543266	0.660219	0.720944	0.49186	0.667283
90187	1493	849	643	162	0.839763	0.569035	0.678386	0.855027	0.572971	0.677636	0.718137	0.517937	0.665706	0.931452	0.662896	0.689412	0.839391	0.567616	0.676679	0.777358	0.500734	0.634662	0.895408	0.646294	0.725346	0.819034	0.540176	0.657768	0.720944	0.490509	0.666532
90212	1502	849	652	162	0.839763	0.565623	0.675955	0.855027	0.569711	0.67495	0.718137	0.509934	0.659058	0.931452	0.662896	0.689412	0.838254	0.56613	0.675247	0.787022	0.499285	0.632492	0.892473	0.636494	0.73527	0.818745	0.536504	0.654882	0.720944	0.483853	0.660728
90188	1508	849	658	162	0.839763	0.563371	0.674345	0.855027	0.567544	0.673476	0.718137	0.509934	0.659058	0.931452	0.65991	0.687793	0.842566	0.561816	0.673529	0.79684	0.505226	0.632733	0.896406	0.617302	0.713308	0.817409	0.537704	0.657388	0.720944	0.482567	0.659977
90199	1543	849	693	162	0.839763	0.550584	0.6651	0.855027	0.555965	0.663806	0.718137	0.486316	0.639004	0.931452	0.65991	0.687793	0.837118	0.556435	0.667701	0.796813	0.479224	0.613176	0.876494	0.622991	0.709626	0.820577	0.517362	0.642321	0.720944	0.458846	0.640695
90175	1553	849	703	162	0.839763	0.547036	0.662505	0.855027	0.552577	0.661262	0.718137	0.483264	0.636364	0.931452	0.656951	0.686183	0.841536	0.549074	0.663979	0.785851	0.466581	0.598516	0.895161	0.605898	0.699748	0.817402	0.521666	0.644752	0.720944	0.455037	0.637595
90200	1558	849	708	162	0.839763	0.545279	0.661215	0.855027	0.550966	0.659876	0.718137	0.479253	0.632877	0.931452	0.656951	0.686183	0.840044	0.547963	0.662773	0.797468	0.479784	0.604414	0.893528	0.617197	0.709201	0.818719	0.519047	0.641634	0.720944	0.451604	0.634555
90176	1569	849	719	162	0.839763	0.541454	0.658395	0.855027	0.547315	0.657079	0.718137	0.475309	0.629428	0.931452	0.654018	0.684579	0.837266	0.547813	0.661577	0.791667	0.47284	0.600784	0.906005	0.627543	0.711624	0.819646	0.510344	0.636429	0.720944	0.447182	0.630819
90259	1350	761	588	250	0.75272	0.564122	0.644915	0.779555	0.570992	0.64515	0.566176	0.529954	0.602347	0.927419	0.643454	0.674487	0.758236	0.56452	0.64635	0.691318	0.497937	0.606419	0.836735	0.627306	0.68431	0.722255	0.536095	0.626785	0.563397	0.501184	0.607007
90235	1356	761	594	250	0.75272	0.561624	0.64328	0.779555	0.568519	0.643668	0.566176	0.529954	0.60078	0.927419	0.639889	0.674487	0.758204	0.561548	0.644324	0.69338	0.486862	0.60249	0.835655	0.637615	0.70724	0.719832	0.532737	0.623712	0.563397	0.499748	0.604973
90260	1363	761	601	250	0.75272	0.558737	0.641382	0.779555	0.565715	0.641384	0.566176	0.521542	0.60078	0.927419	0.639889	0.667634	0.756685	0.557318	0.641221	0.697297	0.509346	0.602675	0.832061	0.629508	0.690027	0.725387	0.532359	0.623195	0.563397	0.494111	0.605719
90236	1369	761	607	250	0.75272	0.556287	0.639765	0.779555	0.563273	0.639913	0.566176	0.521542	0.599222	0.927419	0.636364	0.667634	0.75662	0.554154	0.638964	0.701389	0.483146	0.59451	0.845272	0.609541	0.688623	0.724657	0.526739	0.619745	0.563397	0.492777	0.603761
90247	1401	761	639	250	0.75272	0.543571	0.631273	0.779555	0.552098	0.630905	0.566176	0.5	0.599222	0.927419	0.636364	0.649718	0.760177	0.541089	0.631527	0.691958	0.472067	0.585034	0.851117	0.60916	0.689447	0.721673	0.517982	0.611985	0.563397	0.469918	0.603674
90223	1409	761	647	250	0.75272	0.540483	0.629186	0.779555	0.549085	0.628938	0.566176	0.498915	0.597671	0.927419	0.632877	0.648801	0.755289	0.541785	0.630065	0.677536	0.473088	0.572741	0.830986	0.609375	0.669435	0.722982	0.511849	0.610943	0.563397	0.467447	0.60178
90248	1414	761	652	250	0.75272	0.53857	0.627888	0.779555	0.547244	0.627351	0.566176	0.492505	0.597671	0.927419	0.632877	0.643357	0.754743	0.53676	0.626537	0.690598	0.470769	0.582278	0.842975	0.589443	0.673953	0.723033	0.511117	0.609518	0.563397	0.463458	0.602158
90224	1421	761	659	250	0.75272	0.535915	0.62608	0.779555	0.544626	0.625702	0.566176	0.492505	0.596129	0.927419	0.629428	0.643357	0.756585	0.537164	0.62733	0.684292	0.477308	0.589286	0.855556	0.611993	0.67632	0.720108	0.50869	0.608936	0.563397	0.461835	0.600309
90129	1614	776	832	230	0.771372	0.482587	0.593726	0.781514	0.495902	0.597891	0.687192	0.408708	0.546992	0.830645	0.606522	0.644342	0.773401	0.481442	0.593067	0.723361	0.435964	0.557025	0.823656	0.539765	0.631579	0.753837	0.461722	0.578079	0.689663	0.381621	0.544899
90147	1614	776	832	230	0.771372	0.482587	0.593726	0.781514	0.495902	0.597891	0.687192	0.408708	0.546992	0.830645	0.606522	0.644342	0.772981	0.482978	0.594065	0.734615	0.428762	0.55279	0.834452	0.528117	0.632823	0.754197	0.460014	0.576793	0.689663	0.381621	0.544899
90165	1614	776	832	230	0.771372	0.482587	0.593726	0.781514	0.495902	0.597891	0.687192	0.408708	0.546992	0.830645	0.606522	0.644342	0.771715	0.483544	0.594213	0.735568	0.413462	0.537021	0.813808	0.533632	0.630694	0.754619	0.463055	0.578991	0.689663	0.381621	0.544899
90142	1984	873	1107	135	0.866071	0.440909	0.584337	0.870939	0.450643	0.593471	0.817734	0.385598	0.524073	0.903955	0.484848	0.631164	0.865792	0.444294	0.586318	0.831933	0.365297	0.520494	0.917526	0.543634	0.658579	0.850189	0.407023	0.555965	0.81955	0.384554	0.524162
90160	1984	873	1107	135	0.866071	0.440909	0.584337	0.870939	0.450643	0.593471	0.817734	0.385598	0.524073	0.903955	0.484848	0.631164	0.86449	0.442799	0.584514	0.809901	0.378193	0.527759	0.922395	0.527446	0.653846	0.846262	0.404401	0.554009	0.81955	0.384554	0.524162
90131	1197	643	551	366	0.637265	0.538526	0.583749	0.653171	0.558019	0.58832	0.503686	0.463063	0.565457	0.729839	0.659164	0.628472	0.638465	0.537881	0.583223	0.589744	0.483696	0.551383	0.71164	0.589527	0.605725	0.612539	0.518033	0.573021	0.507792	0.440329	0.548865
90149	1197	643	551	366	0.637265	0.538526	0.583749	0.653171	0.558019	0.58832	0.503686	0.463063	0.565457	0.729839	0.659164	0.628472	0.638767	0.540725	0.585134	0.585859	0.482243	0.54409	0.716667	0.598736	0.617871	0.613047	0.51864	0.571236	0.507792	0.440329	0.548865
90136	2040	881	1153	125	0.875746	0.433137	0.579605	0.879229	0.445806	0.590684	0.834568	0.371429	0.514068	0.912429	0.483533	0.632094	0.875894	0.431215	0.576905	0.840964	0.358035	0.508339	0.912685	0.522422	0.657851	0.86042	0.396111	0.547014	0.83557	0.368722	0.513182
90154	2040	881	1153	125	0.875746	0.433137	0.579605	0.879229	0.445806	0.590684	0.834568	0.371429	0.514068	0.912429	0.483533	0.632094	0.876004	0.428888	0.574753	0.833729	0.359836	0.510762	0.93014	0.53211	0.659091	0.858226	0.394595	0.54526	0.83557	0.368722	0.513182
90289	2188	920	1267	91	0.90999	0.420668	0.57536	0.920296	0.426901	0.575212	0.835784	0.303258	0.462715	0.975806	0.504491	0.658847	0.907185	0.413684	0.567403	0.876588	0.34584	0.499411	0.937656	0.485428	0.62928	0.895581	0.388061	0.545292	0.835611	0.312435	0.474159
90301	2188	920	1267	91	0.90999	0.420668	0.57536	0.920296	0.426901	0.575212	0.835784	0.303258	0.462715	0.975806	0.504491	0.658847	0.91025	0.422914	0.576556	0.873016	0.336364	0.489742	0.943902	0.51087	0.651955	0.895035	0.38575	0.54313	0.835611	0.312435	0.474159
90265	2193	920	1272	91	0.90999	0.419708	0.574461	0.920296	0.425746	0.57425	0.835784	0.303258	0.462715	0.975806	0.502985	0.657561	0.913089	0.422002	0.576346	0.874355	0.349656	0.509387	0.952479	0.490622	0.634738	0.893908	0.387445	0.545054	0.835611	0.312431	0.474019
90277	2193	920	1272	91	0.90999	0.419708	0.574461	0.920296	0.425746	0.57425	0.835784	0.303258	0.462715	0.975806	0.502985	0.657561	0.912335	0.422145	0.576464	0.875606	0.341382	0.502143	0.951654	0.487414	0.63964	0.892936	0.390546	0.548014	0.835611	0.312431	0.474019
90290	2214	920	1293	91	0.90999	0.415725	0.57072	0.920296	0.421127	0.570214	0.835784	0.302122	0.461392	0.975806	0.494135	0.649952	0.911359	0.417024	0.571434	0.87782	0.355932	0.514103	0.963592	0.490786	0.636119	0.892438	0.385242	0.542605	0.835611	0.311783	0.473133
90302	2214	920	1293	91	0.90999	0.415725	0.57072	0.920296	0.421127	0.570214	0.835784	0.302122	0.461392	0.975806	0.494135	0.649952	0.911245	0.419753	0.573812	0.876307	0.33481	0.488688	0.959596	0.514286	0.656757	0.891919	0.382802	0.540915	0.835611	0.311783	0.473133
90266	2219	920	1298	91	0.90999	0.414788	0.569836	0.920296	0.420008	0.569271	0.835784	0.302122	0.461392	0.975806	0.49269	0.648701	0.909828	0.415835	0.569784	0.875421	0.349369	0.505419	0.947781	0.499031	0.644153	0.894196	0.380235	0.538333	0.835611	0.311776	0.472995
90278	2219	920	1298	91	0.90999	0.414788	0.569836	0.920296	0.420008	0.569271	0.835784	0.302122	0.461392	0.975806	0.49269	0.648701	0.913657	0.408624	0.564091	0.878906	0.352381	0.506509	0.953162	0.482942	0.633846	0.895023	0.387136	0.54369	0.835611	0.311776	0.472995
90133	1053	583	468	427	0.577228	0.55471	0.565745	0.594769	0.573082	0.568843	0.428922	0.488798	0.520833	0.677966	0.662879	0.617647	0.581079	0.553004	0.565982	0.519266	0.506796	0.533062	0.667464	0.599332	0.596591	0.549582	0.535425	0.553788	0.433599	0.467539	0.517333
90151	1053	583	468	427	0.577228	0.55471	0.565745	0.594769	0.573082	0.568843	0.428922	0.488798	0.520833	0.677966	0.662879	0.617647	0.577735	0.555882	0.565901	0.516814	0.515267	0.536765	0.682667	0.600806	0.600234	0.547993	0.536486	0.552742	0.433599	0.467539	0.517333
90130	2185	870	1307	134	0.866534	0.399633	0.546998	0.868478	0.411102	0.557116	0.830467	0.35245	0.494876	0.908571	0.45629	0.597765	0.867356	0.40444	0.55024	0.811456	0.33218	0.478505	0.925926	0.491282	0.632343	0.849553	0.357657	0.508745	0.82744	0.34642	0.49226
90148	2185	870	1307	134	0.866534	0.399633	0.546998	0.868478	0.411102	0.557116	0.830467	0.35245	0.494876	0.908571	0.45629	0.597765	0.865772	0.398453	0.544385	0.82582	0.33196	0.473561	0.908438	0.51791	0.638454	0.84772	0.359008	0.510073	0.82744	0.34642	0.49226
90337	1938	799	1138	212	0.790307	0.412494	0.542062	0.814779	0.42124	0.543116	0.632353	0.313492	0.472112	0.955645	0.499179	0.630705	0.791355	0.417702	0.54566	0.732143	0.340381	0.482036	0.866029	0.497076	0.613546	0.760305	0.380536	0.51609	0.624702	0.316128	0.461475
90349	1938	799	1138	212	0.790307	0.412494	0.542062	0.814779	0.42124	0.543116	0.632353	0.313492	0.472112	0.955645	0.499179	0.630705	0.791123	0.40962	0.538675	0.730645	0.342052	0.48385	0.879177	0.498775	0.610095	0.755486	0.381277	0.515698	0.624702	0.316128	0.461475
90313	1943	799	1143	212	0.790307	0.411432	0.541145	0.814779	0.419911	0.542145	0.632353	0.313492	0.472112	0.955645	0.497545	0.6294	0.791106	0.418356	0.546315	0.731749	0.354935	0.493416	0.847575	0.514092	0.616923	0.764771	0.380285	0.515864	0.624702	0.316088	0.461099
90325	1943	799	1143	212	0.790307	0.411432	0.541145	0.814779	0.419911	0.542145	0.632353	0.313492	0.472112	0.955645	0.497545	0.6294	0.792488	0.413721	0.542586	0.732006	0.348223	0.489293	0.883469	0.498879	0.612827	0.756921	0.380976	0.515682	0.624702	0.316088	0.461099
90338	1964	799	1164	212	0.790307	0.40703	0.537323	0.814779	0.414759	0.53804	0.632353	0.312253	0.470705	0.955645	0.487961	0.621677	0.789189	0.412885	0.541287	0.736089	0.354419	0.484597	0.888608	0.480899	0.606241	0.760618	0.377158	0.511195	0.624702	0.315584	0.460529
90350	1964	799	1164	212	0.790307	0.40703	0.537323	0.814779	0.414759	0.53804	0.632353	0.312253	0.470705	0.955645	0.487961	0.621677	0.791451	0.408134	0.537561	0.730703	0.337711	0.472131	0.8875	0.484746	0.614507	0.760364	0.37629	0.511364	0.624702	0.315584	0.460529
90314	1969	799	1169	212	0.790307	0.405996	0.536422	0.814779	0.413478	0.537092	0.632353	0.312253	0.470705	0.955645	0.4864	0.620408	0.793186	0.407648	0.537409	0.725	0.323651	0.46988	0.894595	0.498851	0.607843	0.756447	0.375621	0.511317	0.624702	0.315538	0.460148
90326	1969	799	1169	212	0.790307	0.405996	0.536422	0.814779	0.413478	0.537092	0.632353	0.312253	0.470705	0.955645	0.4864	0.620408	0.79668	0.412709	0.542885	0.736111	0.361611	0.486455	0.888889	0.504723	0.607636	0.757524	0.376634	0.510631	0.624702	0.315538	0.460148
90205	2523	925	1597	86	0.914936	0.366772	0.523634	0.92438	0.370047	0.52203	0.848039	0.271605	0.424934	0.975806	0.436869	0.576667	0.916235	0.367618	0.52395	0.8832	0.281989	0.434401	0.965426	0.441202	0.593533	0.897352	0.338481	0.49513	0.847507	0.279721	0.439327
90181	2532	925	1606	86	0.914936	0.365468	0.522304	0.92438	0.368522	0.520607	0.848039	0.271605	0.424934	0.975806	0.434673	0.574751	0.915161	0.363481	0.519533	0.884941	0.289979	0.438946	0.951574	0.449587	0.605117	0.900281	0.335782	0.492224	0.847507	0.279691	0.439209
90193	2585	925	1659	86	0.914936	0.357972	0.514604	0.92438	0.362043	0.513445	0.848039	0.262758	0.414029	0.975806	0.434673	0.574751	0.91494	0.357938	0.513814	0.884007	0.283977	0.434592	0.970223	0.437441	0.588608	0.899026	0.329547	0.485853	0.847507	0.268969	0.427729
90169	2598	925	1672	86	0.914936	0.35618	0.512749	0.92438	0.360143	0.511559	0.848039	0.261905	0.412969	0.975806	0.4325	0.572848	0.916621	0.361182	0.517466	0.878855	0.275463	0.426269	0.952484	0.435337	0.586503	0.898708	0.328367	0.484587	0.847507	0.267987	0.42653
90206	2604	925	1678	86	0.914936	0.355359	0.511898	0.92438	0.358283	0.510215	0.848039	0.265351	0.417241	0.975806	0.426108	0.567213	0.916909	0.353366	0.509244	0.881679	0.28436	0.43769	0.955446	0.435784	0.588517	0.899065	0.325054	0.481043	0.847507	0.272091	0.430697
90182	2614	925	1688	86	0.914936	0.353999	0.510486	0.92438	0.356691	0.508709	0.848039	0.265351	0.417241	0.975806	0.423501	0.564898	0.915855	0.350405	0.506188	0.882998	0.288039	0.440572	0.960396	0.43316	0.585337	0.899984	0.327549	0.483658	0.847507	0.27212	0.430586
90194	2667	925	1741	86	0.914936	0.346962	0.503128	0.92438	0.350688	0.501911	0.848039	0.2569	0.406723	0.975806	0.42402	0.565359	0.916254	0.346568	0.502146	0.881818	0.27029	0.421848	0.960317	0.408882	0.561219	0.898576	0.319668	0.475134	0.847507	0.261545	0.419181
90170	2682	925	1756	86	0.914936	0.345021	0.501083	0.92438	0.348653	0.499849	0.848039	0.255814	0.40536	0.975806	0.421437	0.563059	0.916214	0.343459	0.499003	0.884328	0.28405	0.432852	0.950113	0.426301	0.578148	0.900046	0.319483	0.474488	0.847507	0.260407	0.417711
90253	2230	803	1426	208	0.794263	0.360251	0.495679	0.818047	0.365779	0.495342	0.642157	0.283154	0.436866	0.955645	0.412598	0.546763	0.797211	0.357857	0.493211	0.746967	0.284136	0.416426	0.867788	0.430011	0.562637	0.768601	0.334586	0.471969	0.63405	0.288484	0.440392
90229	2237	803	1433	208	0.794263	0.359123	0.49461	0.818047	0.36439	0.494212	0.642157	0.283154	0.436866	0.955645	0.410016	0.545291	0.798268	0.357977	0.493316	0.730132	0.296325	0.431198	0.884514	0.42186	0.548628	0.764507	0.332423	0.470974	0.63405	0.288593	0.440127
90241	2281	803	1477	208	0.794263	0.352193	0.487998	0.818047	0.358281	0.487829	0.642157	0.275581	0.427798	0.955645	0.410016	0.535211	0.795363	0.35295	0.488071	0.736677	0.291977	0.436611	0.876289	0.422267	0.552493	0.76374	0.327216	0.465387	0.63405	0.279824	0.433185
90217	2290	803	1486	208	0.794263	0.350808	0.486667	0.818047	0.356662	0.486439	0.642157	0.275261	0.427412	0.955645	0.407465	0.533333	0.791918	0.3533	0.48754	0.736227	0.295492	0.435424	0.869976	0.431616	0.548533	0.764879	0.323414	0.463304	0.63405	0.279593	0.432674
90254	2306	803	1502	208	0.794263	0.348373	0.484318	0.818047	0.35344	0.483867	0.642157	0.276224	0.428571	0.955645	0.401225	0.529156	0.792705	0.351415	0.486177	0.727431	0.288635	0.428658	0.863524	0.397716	0.523118	0.764768	0.324505	0.462533	0.63405	0.280875	0.433285
90230	2314	803	1510	208	0.794263	0.347168	0.483153	0.818047	0.351943	0.482635	0.642157	0.276224	0.428571	0.955645	0.398176	0.527778	0.798703	0.345996	0.482007	0.740304	0.295186	0.431591	0.871134	0.414079	0.537273	0.764963	0.3227	0.460674	0.63405	0.281061	0.432952
90242	2356	803	1552	208	0.794263	0.340977	0.477124	0.818047	0.346629	0.476877	0.642157	0.269012	0.419841	0.955645	0.398782	0.518771	0.79544	0.340439	0.476033	0.74397	0.276612	0.413713	0.874667	0.392007	0.522884	0.765209	0.31708	0.454466	0.63405	0.272447	0.42595
90218	2365	803	1561	208	0.794263	0.339679	0.475852	0.818047	0.345021	0.475522	0.642157	0.269012	0.419841	0.955645	0.39577	0.517007	0.793712	0.341096	0.476458	0.723404	0.295645	0.433996	0.871859	0.399819	0.535844	0.762242	0.317976	0.455227	0.63405	0.272631	0.425737
90263	325	312	13	700	0.3083	0.96	0.466717	0.323395	0.968285	0.475529	0.190709	0.924658	0.320329	0.399194	1	0.567335	0.313611	0.963367	0.472531	0.264026	0.929936	0.415584	0.395028	0.988095	0.55534	0.281623	0.947182	0.436617	0.193003	0.920942	0.331561
90264	325	312	13	700	0.3083	0.96	0.466717	0.323395	0.968285	0.475529	0.190709	0.924658	0.320329	0.399194	1	0.567335	0.312114	0.959834	0.470453	0.250417	0.928571	0.395778	0.390428	0.987261	0.556553	0.282415	0.946763	0.437434	0.193003	0.920942	0.331561
90275	325	312	13	700	0.3083	0.96	0.466717	0.323395	0.968285	0.475529	0.190709	0.924658	0.320329	0.399194	1	0.567335	0.305917	0.960032	0.463402	0.256024	0.926667	0.4038	0.382284	0.988095	0.549414	0.283121	0.947676	0.43774	0.193003	0.920942	0.331561
90276	325	312	13	700	0.3083	0.96	0.466717	0.323395	0.968285	0.475529	0.190709	0.924658	0.320329	0.399194	1	0.567335	0.315066	0.960112	0.473804	0.268206	0.92517	0.417704	0.376263	0.987805	0.539855	0.282286	0.946713	0.437542	0.193003	0.920942	0.331561
90287	325	312	13	700	0.3083	0.96	0.466717	0.323395	0.968285	0.475529	0.190709	0.924658	0.320329	0.399194	1	0.567335	0.305968	0.962387	0.463873	0.264706	0.932515	0.415197	0.378238	1	0.542751	0.28661	0.946702	0.442089	0.193003	0.920942	0.331561
90288	325	312	13	700	0.3083	0.96	0.466717	0.323395	0.968285	0.475529	0.190709	0.924658	0.320329	0.399194	1	0.567335	0.31069	0.959985	0.468946	0.269231	0.932927	0.42246	0.385204	0.994286	0.548094	0.284733	0.946691	0.440071	0.193003	0.920942	0.331561
90299	325	312	13	700	0.3083	0.96	0.466717	0.323395	0.968285	0.475529	0.190709	0.924658	0.320329	0.399194	1	0.567335	0.310849	0.960923	0.469158	0.260274	0.922078	0.409091	0.394805	1	0.556777	0.282584	0.947308	0.437539	0.193003	0.920942	0.331561
90300	325	312	13	700	0.3083	0.96	0.466717	0.323395	0.968285	0.475529	0.190709	0.924658	0.320329	0.399194	1	0.567335	0.306382	0.960041	0.464098	0.26455	0.923077	0.414365	0.364055	0.993789	0.528428	0.286897	0.946053	0.442203	0.193003	0.920942	0.331561
90269	323	311	12	701	0.307312	0.962848	0.465918	0.32258	0.970411	0.474736	0.188264	0.931034	0.316872	0.399194	1	0.567335	0.306987	0.963378	0.46515	0.243243	0.935484	0.388024	0.369305	0.988166	0.536585	0.284189	0.950681	0.439049	0.190608	0.927339	0.328522
90270	323	311	12	701	0.307312	0.962848	0.465918	0.32258	0.970411	0.474736	0.188264	0.931034	0.316872	0.399194	1	0.567335	0.308643	0.961414	0.466755	0.258621	0.929032	0.405954	0.370283	0.987654	0.534923	0.283537	0.950358	0.438783	0.190608	0.927339	0.328522
90281	323	311	12	701	0.307312	0.962848	0.465918	0.32258	0.970411	0.474736	0.188264	0.931034	0.316872	0.399194	1	0.567335	0.307832	0.962933	0.465944	0.263242	0.935065	0.413619	0.38	0.988166	0.544803	0.282403	0.951545	0.437635	0.190608	0.927339	0.328522
90282	323	311	12	701	0.307312	0.962848	0.465918	0.32258	0.970411	0.474736	0.188264	0.931034	0.316872	0.399194	1	0.567335	0.309255	0.963659	0.467766	0.260125	0.933333	0.410319	0.375598	0.988827	0.544194	0.283831	0.950515	0.438822	0.190608	0.927339	0.328522
90293	323	311	12	701	0.307312	0.962848	0.465918	0.32258	0.970411	0.474736	0.188264	0.931034	0.316872	0.399194	1	0.567335	0.308757	0.963845	0.46703	0.259076	0.941558	0.407263	0.381074	0.994048	0.54479	0.279792	0.950646	0.434657	0.190608	0.927339	0.328522
90294	323	311	12	701	0.307312	0.962848	0.465918	0.32258	0.970411	0.474736	0.188264	0.931034	0.316872	0.399194	1	0.567335	0.305041	0.960596	0.462555	0.25429	0.918919	0.400984	0.367246	0.994012	0.531418	0.284386	0.950357	0.439508	0.190608	0.927339	0.328522
90305	323	311	12	701	0.307312	0.962848	0.465918	0.32258	0.970411	0.474736	0.188264	0.931034	0.316872	0.399194	1	0.567335	0.313615	0.964692	0.472719	0.263254	0.932099	0.414388	0.40625	1	0.570384	0.280681	0.951033	0.435867	0.190608	0.927339	0.328522
90306	323	311	12	701	0.307312	0.962848	0.465918	0.32258	0.970411	0.474736	0.188264	0.931034	0.316872	0.399194	1	0.567335	0.313762	0.962766	0.47275	0.266898	0.935484	0.417344	0.391089	0.993548	0.559292	0.282028	0.951013	0.437103	0.190608	0.927339	0.328522
90166	329	312	17	700	0.3083	0.948328	0.465324	0.323395	0.957776	0.473737	0.190709	0.912162	0.320329	0.399194	1	0.564103	0.30919	0.94948	0.465846	0.257785	0.908537	0.406548	0.384988	0.988095	0.550173	0.282469	0.931813	0.436065	0.193003	0.904311	0.331768
90179	329	312	17	700	0.3083	0.948328	0.465324	0.323395	0.957776	0.473737	0.190709	0.912162	0.320329	0.399194	1	0.564103	0.309564	0.950731	0.466383	0.255738	0.91411	0.404145	0.391667	0.993827	0.551859	0.281778	0.93268	0.43547	0.193003	0.904311	0.331768
90203	329	312	17	700	0.3083	0.948328	0.465324	0.323395	0.957776	0.473737	0.190709	0.912162	0.320329	0.399194	1	0.564103	0.314811	0.948871	0.472194	0.25641	0.91411	0.40107	0.388021	0.987952	0.552876	0.282722	0.932806	0.436466	0.193003	0.904311	0.331768
90185	326	311	15	701	0.307312	0.953988	0.464873	0.32258	0.962985	0.473478	0.188264	0.918367	0.316872	0.399194	1	0.565714	0.306326	0.951684	0.462994	0.263666	0.917722	0.411917	0.35514	0.986667	0.519658	0.284155	0.940198	0.438243	0.190608	0.912644	0.328534
90209	326	311	15	701	0.307312	0.953988	0.464873	0.32258	0.962985	0.473478	0.188264	0.918367	0.316872	0.399194	1	0.565714	0.308622	0.953826	0.465866	0.25089	0.923567	0.396624	0.37355	0.993865	0.536667	0.283792	0.940091	0.4378	0.190608	0.912644	0.328534
90180	331	312	19	700	0.3083	0.942598	0.464631	0.323395	0.952654	0.472848	0.190709	0.90604	0.320329	0.399194	1	0.5625	0.309731	0.945113	0.465937	0.264808	0.902098	0.413605	0.38539	0.993333	0.55036	0.283126	0.925082	0.436509	0.193003	0.895614	0.331869
90204	331	312	19	700	0.3083	0.942598	0.464631	0.323395	0.952654	0.472848	0.190709	0.90604	0.320329	0.399194	1	0.5625	0.310227	0.940607	0.46596	0.26248	0.908537	0.412137	0.3925	0.981481	0.556738	0.283228	0.92595	0.436669	0.193003	0.895614	0.331869
90186	327	311	16	701	0.307312	0.95107	0.464526	0.32258	0.959844	0.472941	0.188264	0.918367	0.316872	0.399194	1	0.564103	0.313584	0.954397	0.471437	0.261941	0.920732	0.411125	0.423497	0.99359	0.59387	0.280117	0.937564	0.433655	0.190608	0.910238	0.32873
90210	327	311	16	701	0.307312	0.95107	0.464526	0.32258	0.959844	0.472941	0.188264	0.918367	0.316872	0.399194	1	0.564103	0.308628	0.952936	0.465702	0.249592	0.916129	0.395349	0.384021	0.987578	0.548803	0.28222	0.937193	0.435597	0.190608	0.910238	0.32873
90311	323	310	13	702	0.306324	0.959752	0.464419	0.321517	0.967936	0.473577	0.190709	0.923611	0.320329	0.399194	1	0.567335	0.307328	0.960184	0.465054	0.253707	0.933735	0.4	0.376923	0.994083	0.540441	0.282394	0.946058	0.437215	0.192378	0.920109	0.330601
90312	323	310	13	702	0.306324	0.959752	0.464419	0.321517	0.967936	0.473577	0.190709	0.923611	0.320329	0.399194	1	0.567335	0.306943	0.960002	0.464493	0.23937	0.921053	0.38239	0.373134	0.988024	0.535714	0.279816	0.94577	0.434148	0.192378	0.920109	0.330601
90323	323	310	13	702	0.306324	0.959752	0.464419	0.321517	0.967936	0.473577	0.190709	0.923611	0.320329	0.399194	1	0.567335	0.307985	0.959795	0.465789	0.257282	0.932927	0.40613	0.362069	0.993902	0.525939	0.282265	0.946622	0.436793	0.192378	0.920109	0.330601
90324	323	310	13	702	0.306324	0.959752	0.464419	0.321517	0.967936	0.473577	0.190709	0.923611	0.320329	0.399194	1	0.567335	0.307253	0.960315	0.465023	0.261981	0.933333	0.409704	0.391408	0.987879	0.555932	0.281993	0.948339	0.436602	0.192378	0.920109	0.330601
90335	323	310	13	702	0.306324	0.959752	0.464419	0.321517	0.967936	0.473577	0.190709	0.923611	0.320329	0.399194	1	0.567335	0.31019	0.959241	0.468058	0.265487	0.922078	0.413699	0.388889	0.987261	0.552941	0.277342	0.945467	0.431501	0.192378	0.920109	0.330601
90336	323	310	13	702	0.306324	0.959752	0.464419	0.321517	0.967936	0.473577	0.190709	0.923611	0.320329	0.399194	1	0.567335	0.306875	0.958821	0.464404	0.258842	0.917197	0.405836	0.37469	1	0.539286	0.281552	0.946011	0.435976	0.192378	0.920109	0.330601
90347	323	310	13	702	0.306324	0.959752	0.464419	0.321517	0.967936	0.473577	0.190709	0.923611	0.320329	0.399194	1	0.567335	0.310899	0.959575	0.469109	0.258389	0.926667	0.406332	0.373522	0.993976	0.542955	0.281908	0.945043	0.436366	0.192378	0.920109	0.330601
90348	323	310	13	702	0.306324	0.959752	0.464419	0.321517	0.967936	0.473577	0.190709	0.923611	0.320329	0.399194	1	0.567335	0.308192	0.958038	0.465679	0.251969	0.924051	0.4	0.446328	0.98773	0.614786	0.278337	0.944404	0.432863	0.192378	0.920109	0.330601
90317	321	309	12	703	0.305336	0.962617	0.463616	0.320702	0.970089	0.472781	0.188264	0.93007	0.316872	0.399194	1	0.567335	0.305527	0.96171	0.463184	0.248	0.935294	0.393901	0.371353	0.988095	0.535373	0.281292	0.951266	0.436173	0.189987	0.926573	0.327578
90318	321	309	12	703	0.305336	0.962617	0.463616	0.320702	0.970089	0.472781	0.188264	0.93007	0.316872	0.399194	1	0.567335	0.307709	0.962265	0.465605	0.254264	0.93125	0.401469	0.394444	0.993631	0.557957	0.277475	0.950087	0.431853	0.189987	0.926573	0.327578
90329	321	309	12	703	0.305336	0.962617	0.463616	0.320702	0.970089	0.472781	0.188264	0.93007	0.316872	0.399194	1	0.567335	0.306808	0.961694	0.464543	0.246377	0.93865	0.390306	0.400593	0.99422	0.568421	0.277865	0.950382	0.432224	0.189987	0.926573	0.327578
90330	321	309	12	703	0.305336	0.962617	0.463616	0.320702	0.970089	0.472781	0.188264	0.93007	0.316872	0.399194	1	0.567335	0.307719	0.963627	0.465921	0.259202	0.936709	0.410194	0.389785	0.988166	0.553435	0.280903	0.950478	0.43601	0.189987	0.926573	0.327578
90341	321	309	12	703	0.305336	0.962617	0.463616	0.320702	0.970089	0.472781	0.188264	0.93007	0.316872	0.399194	1	0.567335	0.307587	0.961815	0.465558	0.258803	0.936306	0.407202	0.359524	0.987952	0.523397	0.280344	0.95165	0.434875	0.189987	0.926573	0.327578
90342	321	309	12	703	0.305336	0.962617	0.463616	0.320702	0.970089	0.472781	0.188264	0.93007	0.316872	0.399194	1	0.567335	0.309199	0.96038	0.467016	0.259615	0.931507	0.40806	0.40107	0.993939	0.564972	0.276196	0.950288	0.430735	0.189987	0.926573	0.327578
90353	321	309	12	703	0.305336	0.962617	0.463616	0.320702	0.970089	0.472781	0.188264	0.93007	0.316872	0.399194	1	0.567335	0.312664	0.963619	0.471306	0.242038	0.933333	0.38825	0.40113	0.99422	0.565737	0.275047	0.950293	0.429414	0.189987	0.926573	0.327578
90354	321	309	12	703	0.305336	0.962617	0.463616	0.320702	0.970089	0.472781	0.188264	0.93007	0.316872	0.399194	1	0.567335	0.305698	0.961965	0.46344	0.256778	0.924138	0.404015	0.361186	0.994083	0.524462	0.281711	0.950406	0.436568	0.189987	0.926573	0.327578
90227	327	310	17	702	0.306324	0.948012	0.463032	0.321517	0.957375	0.47179	0.190709	0.910959	0.320329	0.399194	1	0.564103	0.302269	0.949796	0.458191	0.247154	0.91411	0.391248	0.356643	0.987578	0.523077	0.285353	0.931309	0.438578	0.192378	0.903371	0.330819
90251	327	310	17	702	0.306324	0.948012	0.463032	0.321517	0.957375	0.47179	0.190709	0.910959	0.320329	0.399194	1	0.564103	0.306135	0.949701	0.462478	0.259067	0.916168	0.407056	0.370558	0.982558	0.531876	0.282883	0.932985	0.436555	0.192378	0.903371	0.330819
90233	324	309	15	703	0.305336	0.953704	0.462575	0.320702	0.96261	0.471529	0.188264	0.917241	0.316872	0.399194	1	0.565714	0.307464	0.952193	0.464181	0.259934	0.91875	0.408854	0.382927	0.98773	0.546087	0.278101	0.938769	0.431604	0.189987	0.911751	0.327582
90257	324	309	15	703	0.305336	0.953704	0.462575	0.320702	0.96261	0.471529	0.188264	0.917241	0.316872	0.399194	1	0.565714	0.303485	0.953906	0.4599	0.25	0.914634	0.396465	0.378109	0.993506	0.540925	0.280224	0.937643	0.433718	0.189987	0.911751	0.327582
90228	329	310	19	702	0.306324	0.942249	0.462342	0.321517	0.952228	0.470903	0.190709	0.904762	0.320329	0.399194	1	0.5625	0.306185	0.940595	0.46158	0.267327	0.9	0.416988	0.349398	0.97546	0.512367	0.285454	0.925123	0.4383	0.192378	0.894629	0.330924
90252	329	310	19	702	0.306324	0.942249	0.462342	0.321517	0.952228	0.470903	0.190709	0.904762	0.320329	0.399194	1	0.5625	0.310815	0.943419	0.466835	0.259442	0.895706	0.406692	0.381643	0.976744	0.546713	0.278244	0.925942	0.431072	0.192378	0.894629	0.330924
90234	325	309	16	703	0.305336	0.950769	0.462229	0.320702	0.959469	0.470992	0.188264	0.917241	0.316872	0.399194	1	0.564103	0.312045	0.951772	0.469375	0.252475	0.917197	0.398438	0.386921	0.99359	0.549747	0.279443	0.935486	0.433052	0.189987	0.909364	0.327796
90258	325	309	16	703	0.305336	0.950769	0.462229	0.320702	0.959469	0.470992	0.188264	0.917241	0.316872	0.399194	1	0.564103	0.307778	0.951039	0.464382	0.261905	0.91875	0.41206	0.412821	0.982456	0.576029	0.27916	0.935082	0.433294	0.189987	0.909364	0.327796
90197	335	311	24	701	0.307312	0.928358	0.461767	0.32258	0.937387	0.468908	0.188264	0.9	0.316872	0.399194	1	0.553073	0.308843	0.930033	0.463083	0.255426	0.883721	0.400524	0.359338	0.982659	0.518771	0.282526	0.909164	0.433955	0.190608	0.873794	0.329848
90191	340	312	28	700	0.3083	0.917647	0.461538	0.323395	0.927976	0.468327	0.190709	0.883929	0.320329	0.399194	1	0.55	0.310089	0.919324	0.463159	0.253478	0.856287	0.396135	0.384615	0.982036	0.543478	0.284228	0.894518	0.434844	0.193003	0.854757	0.333138
90173	336	311	25	701	0.307312	0.925595	0.461424	0.32258	0.935347	0.468553	0.188264	0.9	0.316872	0.399194	1	0.553073	0.308479	0.927112	0.462144	0.258114	0.88535	0.404848	0.40113	0.981366	0.554688	0.277656	0.905708	0.428409	0.190608	0.869522	0.329779
90198	336	311	25	701	0.307312	0.925595	0.461424	0.32258	0.934685	0.468395	0.188264	0.891892	0.316872	0.399194	1	0.551532	0.309244	0.923692	0.462625	0.266556	0.872727	0.414414	0.39726	0.98773	0.553633	0.280323	0.903725	0.431932	0.190608	0.86813	0.329995
90167	341	312	29	700	0.3083	0.914956	0.461197	0.323395	0.925989	0.467975	0.190709	0.883929	0.320329	0.399194	1	0.55	0.312264	0.917667	0.465408	0.2656	0.872222	0.408867	0.390547	0.955696	0.545139	0.284259	0.894345	0.434488	0.193003	0.850662	0.333069
90192	342	312	30	700	0.3083	0.912281	0.460857	0.323395	0.923382	0.467467	0.190709	0.876106	0.320329	0.399194	1	0.548476	0.308582	0.909015	0.459979	0.2576	0.844311	0.404015	0.385417	0.987805	0.540441	0.281283	0.888613	0.431435	0.193003	0.845324	0.333214
90174	338	311	27	701	0.307312	0.920118	0.460741	0.32258	0.92999	0.467529	0.188264	0.883929	0.316872	0.399194	1	0.55	0.31251	0.918653	0.465792	0.254125	0.872222	0.395887	0.376238	0.971098	0.536155	0.281725	0.898732	0.43177	0.190608	0.858488	0.330073
90168	344	312	32	700	0.3083	0.906977	0.460177	0.323395	0.91886	0.466611	0.190709	0.868421	0.320329	0.399194	1	0.546961	0.309636	0.90678	0.460963	0.258824	0.844311	0.398448	0.388095	0.988024	0.543333	0.282439	0.882219	0.431663	0.193003	0.836018	0.333287
90245	333	309	24	703	0.305336	0.927928	0.45948	0.320702	0.936986	0.466961	0.188264	0.9	0.316872	0.399194	1	0.553073	0.308257	0.927196	0.461979	0.246957	0.88024	0.386921	0.391304	0.983146	0.545455	0.278207	0.909689	0.429413	0.189987	0.873082	0.329029
90239	338	310	28	702	0.306324	0.91716	0.459259	0.321517	0.927526	0.466385	0.190709	0.883929	0.320329	0.399194	1	0.55	0.309445	0.917578	0.462034	0.252189	0.875	0.394521	0.391421	0.977401	0.550943	0.278162	0.894207	0.428371	0.192378	0.853965	0.332328
90221	334	309	25	703	0.305336	0.92515	0.459138	0.320702	0.934921	0.466609	0.188264	0.9	0.316872	0.399194	1	0.553073	0.305024	0.929596	0.458869	0.266886	0.874286	0.414322	0.375	0.982143	0.536082	0.283392	0.905308	0.434313	0.189987	0.868739	0.328945
90246	334	309	25	703	0.305336	0.92515	0.459138	0.320702	0.934284	0.466448	0.188264	0.891892	0.316872	0.399194	1	0.551532	0.304974	0.923914	0.457859	0.252046	0.858025	0.393862	0.415761	0.988095	0.570896	0.278676	0.901799	0.429673	0.189987	0.867445	0.329194
90215	339	310	29	702	0.306324	0.914454	0.458919	0.321517	0.925515	0.466035	0.190709	0.883929	0.320329	0.399194	1	0.55	0.310462	0.917277	0.463222	0.253859	0.872832	0.397849	0.388747	0.965116	0.546763	0.279917	0.891991	0.429622	0.192378	0.849803	0.332245
90240	340	310	30	702	0.306324	0.911765	0.45858	0.321517	0.922908	0.465528	0.190709	0.876106	0.320329	0.399194	1	0.548476	0.308832	0.910581	0.46066	0.265568	0.853933	0.409605	0.375309	0.974522	0.528696	0.282823	0.890703	0.432733	0.192378	0.844492	0.332409
90222	336	309	27	703	0.305336	0.919643	0.458457	0.320702	0.929563	0.465584	0.188264	0.883929	0.316872	0.399194	1	0.55	0.311032	0.921668	0.464389	0.259804	0.875	0.405612	0.39418	0.969325	0.551852	0.279006	0.897863	0.429738	0.189987	0.85776	0.329276
90216	342	310	32	702	0.306324	0.906433	0.457903	0.321517	0.918363	0.464674	0.190709	0.868421	0.320329	0.399194	1	0.546961	0.306891	0.909189	0.458171	0.259504	0.856383	0.403081	0.394472	0.958084	0.547748	0.279633	0.88278	0.428612	0.192378	0.835147	0.332487
90388	2332	730	1602	282	0.721344	0.313036	0.436603	0.739586	0.329013	0.454316	0.594132	0.231649	0.333333	0.83871	0.398003	0.528409	0.720623	0.314203	0.436466	0.670947	0.248456	0.37416	0.785377	0.390969	0.507997	0.692577	0.28424	0.410048	0.592641	0.226305	0.33095
90384	2344	730	1614	282	0.721344	0.311433	0.435042	0.739586	0.32674	0.452262	0.594132	0.231649	0.333333	0.83871	0.392405	0.523452	0.72257	0.316884	0.439429	0.674115	0.24082	0.368146	0.799031	0.39267	0.512126	0.691827	0.282553	0.408675	0.592641	0.227113	0.331381
90386	2344	730	1614	282	0.721344	0.311433	0.435042	0.739586	0.32674	0.452262	0.594132	0.231649	0.333333	0.83871	0.392405	0.523452	0.719268	0.31697	0.438824	0.67027	0.229877	0.353007	0.813472	0.394988	0.500756	0.690166	0.282049	0.408191	0.592641	0.227113	0.331381
90389	2521	743	1778	269	0.73419	0.294724	0.420606	0.751363	0.30674	0.434918	0.618582	0.227518	0.332676	0.846774	0.359897	0.494263	0.735681	0.295934	0.420974	0.69009	0.234222	0.361081	0.816377	0.385933	0.499417	0.709456	0.266024	0.39298	0.615593	0.224791	0.33168
90387	2599	743	1856	269	0.73419	0.285879	0.41152	0.751363	0.296362	0.424744	0.618582	0.224889	0.329857	0.846774	0.334528	0.474576	0.730106	0.288826	0.413147	0.690789	0.23765	0.361055	0.794931	0.343943	0.460083	0.711299	0.26293	0.389241	0.615593	0.223934	0.329311
90385	2883	746	2137	266	0.737154	0.258758	0.383055	0.753808	0.265428	0.392552	0.625917	0.213689	0.318606	0.846774	0.29453	0.437045	0.737609	0.263598	0.387552	0.694853	0.221477	0.34213	0.813364	0.327458	0.455484	0.715092	0.235005	0.358604	0.622658	0.213835	0.318576
90370	237	236	1	776	0.233202	0.995781	0.377902	0.244037	0.99537	0.383877	0.124694	0.986111	0.221739	0.321127	1	0.486141	0.232756	0.995913	0.376617	0.190236	0.990826	0.319661	0.307317	1	0.470149	0.207192	0.991519	0.344046	0.12839	0.987762	0.235896
90371	237	236	1	776	0.233202	0.995781	0.377902	0.244037	0.99537	0.383877	0.124694	0.986111	0.221739	0.321127	1	0.486141	0.237299	0.995683	0.382512	0.187296	0.990909	0.315068	0.307692	1	0.470588	0.2063	0.991518	0.342982	0.12839	0.987762	0.235896
90366	238	236	2	776	0.233202	0.991597	0.3776	0.244037	0.992472	0.383532	0.124694	0.986111	0.221739	0.321127	1	0.485106	0.235235	0.991598	0.379382	0.18328	0.982456	0.308943	0.367781	1	0.536585	0.204152	0.985786	0.340724	0.12839	0.984579	0.235966
90368	238	236	2	776	0.233202	0.991597	0.3776	0.244037	0.992472	0.383532	0.124694	0.986111	0.221739	0.321127	1	0.485106	0.238967	0.99235	0.384515	0.196046	0.981481	0.327373	0.308123	1	0.469083	0.207958	0.985369	0.345221	0.12839	0.984579	0.235966
90369	238	236	2	776	0.233202	0.991597	0.3776	0.244037	0.992472	0.383532	0.124694	0.986111	0.221739	0.321127	1	0.485106	0.237163	0.992314	0.3822	0.189684	0.981818	0.318436	0.322751	1	0.487026	0.20867	0.985262	0.346013	0.12839	0.984579	0.235966
90367	239	236	3	776	0.233202	0.987448	0.377298	0.244037	0.989623	0.383189	0.124694	0.982759	0.221739	0.321127	1	0.484076	0.233604	0.987858	0.37721	0.174326	0.973214	0.295699	0.324022	1	0.486373	0.208245	0.980121	0.344876	0.12839	0.978306	0.236033
90364	236	235	1	777	0.232213	0.995763	0.376603	0.243222	0.99537	0.382585	0.122249	0.986111	0.217865	0.321127	1	0.486141	0.232768	0.995238	0.376736	0.177316	0.990654	0.300813	0.308943	1	0.471074	0.209158	0.991469	0.346383	0.12601	0.987744	0.232385
90365	236	235	1	777	0.232213	0.995763	0.376603	0.243222	0.99537	0.382585	0.122249	0.986111	0.217865	0.321127	1	0.486141	0.232299	0.996029	0.376175	0.185185	0.991071	0.3125	0.305556	1	0.468085	0.209241	0.991546	0.346534	0.12601	0.987744	0.232385
90359	237	235	2	777	0.232213	0.991561	0.376301	0.243222	0.992472	0.38224	0.122249	0.986111	0.217865	0.321127	1	0.485106	0.235423	0.991403	0.379854	0.177033	0.982301	0.3	0.306233	1	0.46888	0.207317	0.985639	0.34395	0.12601	0.984544	0.232454
90360	237	235	2	777	0.232213	0.991561	0.376301	0.243222	0.992472	0.38224	0.122249	0.986111	0.217865	0.321127	1	0.485106	0.234372	0.992325	0.378633	0.18283	0.982143	0.308762	0.29471	1	0.455253	0.209067	0.985652	0.346001	0.12601	0.984544	0.232454
90362	237	235	2	777	0.232213	0.991561	0.376301	0.243222	0.992472	0.38224	0.122249	0.986111	0.217865	0.321127	1	0.485106	0.237496	0.991923	0.382685	0.198347	0.981651	0.330124	0.296875	1	0.456	0.209059	0.985422	0.346334	0.12601	0.984544	0.232454
90363	237	235	2	777	0.232213	0.991561	0.376301	0.243222	0.992472	0.38224	0.122249	0.986111	0.217865	0.321127	1	0.485106	0.235262	0.992082	0.379719	0.178849	0.982143	0.302632	0.306122	1	0.466926	0.208166	0.984916	0.344985	0.12601	0.984544	0.232454
90361	239	235	4	777	0.232213	0.983264	0.375699	0.243222	0.986823	0.381555	0.122249	0.974359	0.217865	0.321127	1	0.483051	0.234447	0.982929	0.377865	0.189233	0.963964	0.317373	0.309896	1	0.471287	0.205697	0.973228	0.341617	0.12601	0.970428	0.232584
90396	234	233	1	779	0.230237	0.995726	0.373997	0.241344	0.99537	0.380424	0.122249	0.986111	0.217865	0.315493	1	0.479657	0.236214	0.996018	0.381106	0.1824	0.990654	0.308108	0.309859	1	0.472103	0.203205	0.99142	0.339079	0.12607	0.987708	0.232076
90398	234	233	1	779	0.230237	0.995726	0.373997	0.241344	0.99537	0.380424	0.122249	0.986111	0.217865	0.315493	1	0.479657	0.230333	0.99548	0.373506	0.177005	0.990991	0.300385	0.309392	1	0.471579	0.206345	0.991422	0.342701	0.12607	0.987708	0.232076
90400	234	233	1	779	0.230237	0.995726	0.373997	0.241344	0.99537	0.380424	0.122249	0.986111	0.217865	0.315493	1	0.479657	0.232381	0.995678	0.376249	0.175573	0.990826	0.298701	0.295739	1	0.45648	0.206932	0.991459	0.343432	0.12607	0.987708	0.232076
90401	234	233	1	779	0.230237	0.995726	0.373997	0.241344	0.99537	0.380424	0.122249	0.986111	0.217865	0.315493	1	0.479657	0.233202	0.996222	0.377251	0.182708	0.990909	0.308966	0.308094	1	0.471058	0.204847	0.991489	0.340907	0.12607	0.987708	0.232076
90399	235	233	2	779	0.230237	0.991489	0.373697	0.241344	0.990868	0.379963	0.122249	0.972603	0.217865	0.315493	1	0.479657	0.234921	0.991224	0.379076	0.183168	0.982301	0.308762	0.338279	1	0.504425	0.203284	0.98576	0.338967	0.12607	0.975672	0.232083
90397	239	233	6	779	0.230237	0.974895	0.372502	0.241344	0.97512	0.378256	0.122249	0.934211	0.217865	0.315493	1	0.478632	0.234303	0.974539	0.37722	0.18928	0.949153	0.316527	0.293399	1	0.45	0.20751	0.964627	0.343138	0.12607	0.939191	0.232141
90376	3477	796	2681	216	0.786561	0.228933	0.354645	0.800121	0.251342	0.379907	0.694377	0.161455	0.261993	0.875	0.319957	0.46202	0.781763	0.23347	0.358687	0.731497	0.176823	0.292804	0.860092	0.298824	0.431239	0.756787	0.204854	0.326883	0.692377	0.14757	0.249935
90372	3489	796	2693	216	0.786561	0.228146	0.353699	0.800121	0.24997	0.378446	0.694377	0.161455	0.261993	0.875	0.316524	0.45843	0.786109	0.230011	0.354882	0.732283	0.179427	0.295551	0.857923	0.310065	0.450206	0.75703	0.20219	0.323731	0.692377	0.148313	0.250527
90374	3489	796	2693	216	0.786561	0.228146	0.353699	0.800121	0.24997	0.378446	0.694377	0.161455	0.261993	0.875	0.316524	0.45843	0.786523	0.230432	0.355581	0.735507	0.17158	0.283886	0.864368	0.317848	0.449309	0.755116	0.204099	0.325746	0.692377	0.148313	0.250527
90377	9511	935	8576	77	0.923913	0.0983072	0.177706	0.935014	0.100367	0.180927	0.855746	0.0854492	0.155383	1	0.122769	0.217419	0.926206	0.101089	0.182091	0.885714	0.0809951	0.14931	0.977041	0.128191	0.225837	0.902104	0.0881023	0.161267	0.850733	0.0785541	0.145271
90375	10150	948	9202	64	0.936759	0.093399	0.169862	0.945609	0.0941309	0.171033	0.887531	0.0859986	0.156803	1	0.108885	0.195362	0.935768	0.0951201	0.172492	0.909238	0.06605	0.123558	0.971496	0.118496	0.209887	0.922461	0.0829834	0.152797	0.880434	0.080599	0.148692
90373	11124	954	10170	58	0.942688	0.0857605	0.157218	0.950499	0.0856759	0.157124	0.9022	0.0817672	0.151173	1	0.0917007	0.167246	0.942386	0.0869939	0.159161	0.918969	0.0655867	0.122737	0.973753	0.108492	0.194314	0.931709	0.0774074	0.143268	0.893777	0.0804665	0.148408

## Sheet: Champions
Setting ID	Rows	TP	FP	FN	Recall	Precision	F-measure	Recall (average, D)	Precision (average, D)	F-measure (average, D)	Recall (min, D)	Precision (min,D)	F-measure (min, D)	Recall (max, D)	Precision (max, D)	F-measure (max, D)	Recall (average, SM)	Precision (average, SM)	F-measure (average, SM)	Recall (min, SM)	Precision (min, SM)	F-measure (min, SM)	Recall (max, SM)	Precision (max, SM)	F-measure (max, SM)	ToTem recall (SMSD)	ToTem precision (SMSD)	ToTem F-measure (SMSD)	ToTem recall (DSD)	ToTem precision (DSD)	ToTem F-measure (DSD)
90407	1030	903	127	109	0.892292	0.876699	0.884427	0.902808	0.873197	0.882695	0.826406	0.783607	0.864376	0.96371	0.971264	0.892999	0.892303	0.875512	0.883514	0.855903	0.83499	0.855397	0.946731	0.917021	0.917031	0.868461	0.859778	0.872481	0.82234	0.782583	0.868521
90382	775	743	32	269	0.73419	0.95871	0.831561	0.750925	0.95641	0.835909	0.611247	0.912281	0.754148	0.83871	0.984252	0.87963	0.735254	0.959554	0.832205	0.682842	0.944134	0.799117	0.792627	0.983173	0.87199	0.703085	0.950685	0.811012	0.611901	0.920059	0.760697
90405	1082	919	163	93	0.908103	0.849353	0.877746	0.915848	0.84433	0.874246	0.865526	0.742236	0.838596	0.96371	0.944	0.903061	0.909876	0.848776	0.878039	0.887246	0.8	0.853659	0.948187	0.897196	0.899023	0.894075	0.829934	0.867874	0.858965	0.748449	0.844975
90378	777	743	34	269	0.73419	0.956242	0.830632	0.750925	0.953979	0.834846	0.611247	0.908297	0.754148	0.83871	0.984252	0.878274	0.737735	0.954803	0.831939	0.686242	0.933735	0.794872	0.810219	0.981595	0.875164	0.702598	0.947874	0.810891	0.611901	0.915988	0.760677
90383	1121	915	206	97	0.90415	0.816236	0.857947	0.915077	0.812382	0.855328	0.838631	0.710526	0.823729	0.979839	0.897906	0.875	0.904623	0.816029	0.857663	0.867857	0.773737	0.831366	0.949519	0.859107	0.884658	0.88028	0.796685	0.846438	0.832825	0.721484	0.830308
90380	777	743	34	269	0.73419	0.956242	0.830632	0.750925	0.953979	0.834846	0.611247	0.908297	0.754148	0.83871	0.984252	0.878274	0.737681	0.955325	0.832074	0.676083	0.934911	0.796892	0.842667	0.977833	0.900285	0.702014	0.947557	0.810921	0.611901	0.915988	0.760677
90381	1183	930	253	82	0.918972	0.786137	0.84738	0.927302	0.78137	0.843708	0.875306	0.680672	0.803306	0.979839	0.866828	0.871046	0.920791	0.78851	0.84921	0.895765	0.720486	0.817734	0.963145	0.855649	0.892039	0.903476	0.763239	0.835288	0.866704	0.692128	0.811671
90406	736	718	18	294	0.709486	0.975543	0.82151	0.727971	0.974628	0.827796	0.577017	0.953488	0.729521	0.826613	0.991597	0.885529	0.707634	0.975825	0.819976	0.655574	0.962264	0.7833	0.798956	0.989247	0.878049	0.679134	0.969513	0.801663	0.57672	0.95615	0.735968
90403	1233	925	308	87	0.914032	0.750203	0.824053	0.920738	0.747816	0.82075	0.880196	0.665738	0.787479	0.96371	0.86747	0.873786	0.916072	0.748087	0.823212	0.891945	0.682211	0.784857	0.946067	0.818318	0.86166	0.902743	0.721459	0.807471	0.872222	0.644217	0.777629
90402	737	718	19	294	0.709486	0.97422	0.821041	0.727971	0.973156	0.82716	0.577017	0.949074	0.729521	0.826613	0.991597	0.883621	0.712175	0.974183	0.822455	0.66113	0.961111	0.787589	0.783217	0.986737	0.870466	0.679952	0.96806	0.801736	0.57672	0.952404	0.736138

## Sheet: Champion pairs
Setting A ID	Setting B ID	Rows	TP	FP	FN	Recall	Precision	F-measure
90407	90383	1020	901	119	111	0.890316	0.883333	0.886811
90407	90381	1020	901	119	111	0.890316	0.883333	0.886811
90407	90405	1030	903	127	109	0.892292	0.876699	0.884427
90407	90403	1030	903	127	109	0.892292	0.876699	0.884427
90405	90383	1028	901	127	111	0.890316	0.876459	0.883333
90383	90403	1028	901	127	111	0.890316	0.876459	0.883333
90405	90381	1065	916	149	96	0.905138	0.860094	0.882041
90381	90403	1069	916	153	96	0.905138	0.856876	0.880346
90405	90403	1082	919	163	93	0.908103	0.849353	0.877746
90383	90381	1121	915	206	97	0.90415	0.816236	0.857947
90407	90382	774	743	31	269	0.73419	0.959948	0.832027
90407	90378	774	743	31	269	0.73419	0.959948	0.832027
90407	90380	774	743	31	269	0.73419	0.959948	0.832027
90382	90405	774	743	31	269	0.73419	0.959948	0.832027
90382	90403	774	743	31	269	0.73419	0.959948	0.832027
90382	90378	775	743	32	269	0.73419	0.95871	0.831561
90382	90383	775	743	32	269	0.73419	0.95871	0.831561
90382	90380	775	743	32	269	0.73419	0.95871	0.831561
90382	90381	775	743	32	269	0.73419	0.95871	0.831561
90405	90378	775	743	32	269	0.73419	0.95871	0.831561
90405	90380	775	743	32	269	0.73419	0.95871	0.831561
90378	90383	775	743	32	269	0.73419	0.95871	0.831561
90378	90403	775	743	32	269	0.73419	0.95871	0.831561
90383	90380	775	743	32	269	0.73419	0.95871	0.831561
90380	90403	775	743	32	269	0.73419	0.95871	0.831561
90378	90380	777	743	34	269	0.73419	0.956242	0.830632
90378	90381	777	743	34	269	0.73419	0.956242	0.830632
90380	90381	777	743	34	269	0.73419	0.956242	0.830632
90383	90406	735	718	17	294	0.709486	0.976871	0.821981
90383	90402	735	718	17	294	0.709486	0.976871	0.821981
90381	90406	735	718	17	294	0.709486	0.976871	0.821981
90407	90406	736	718	18	294	0.709486	0.975543	0.82151
90407	90402	736	718	18	294	0.709486	0.975543	0.82151
90405	90406	736	718	18	294	0.709486	0.975543	0.82151
90381	90402	736	718	18	294	0.709486	0.975543	0.82151
90406	90403	736	718	18	294	0.709486	0.975543	0.82151
90406	90402	736	718	18	294	0.709486	0.975543	0.82151
90405	90402	737	718	19	294	0.709486	0.97422	0.821041
90403	90402	737	718	19	294	0.709486	0.97422	0.821041
90382	90406	733	716	17	296	0.70751	0.976808	0.82063
90382	90402	733	716	17	296	0.70751	0.976808	0.82063
90378	90406	733	716	17	296	0.70751	0.976808	0.82063
90380	90406	733	716	17	296	0.70751	0.976808	0.82063
90378	90402	734	716	18	296	0.70751	0.975477	0.82016
90380	90402	734	716	18	296	0.70751	0.975477	0.82016
