# Supplementary material for: ToTem: a tool for variant calling pipeline optimization
Source: BMC Bioinformatics. 2018 Jun 26;19:243. doi: 10.1186/s12859-018-2227-x (PMC6020218; doi:10.1186/s12859-018-2227-x)
Supplement: Supplementary file 5 — Performance comparison of 2 variant callers with default and optimized pipelines applied on WGS dataset. The difference between the best pipeline for every tool and the default settings. These data were generated as a part of WGS experiment. (XLSX 14 kb) [file 12859_2018_2227_MOESM5_ESM.xlsx]

## Sheet: Sheet1
Settings*	Individual*	Type	Subtype	Subset	Filter	Genotype	QQ.Field	QQ	METRIC.Recall	METRIC.Precision	METRIC.Frac_NA	METRIC.F1_Score	TRUTH.TOTAL	TRUTH.TP	TRUTH.FN	QUERY.TOTAL	QUERY.TP	QUERY.FP	QUERY.UNK	FP.gt	FP.al	TRUTH.TOTAL.TiTv_ratio	TRUTH.TOTAL.het_hom_ratio	TRUTH.FN.TiTv_ratio	TRUTH.FN.het_hom_ratio	TRUTH.TP.TiTv_ratio	TRUTH.TP.het_hom_ratio	QUERY.FP.TiTv_ratio	QUERY.FP.het_hom_ratio	QUERY.TP.TiTv_ratio	QUERY.TOTAL.TiTv_ratio	QUERY.TOTAL.het_hom_ratio	QUERY.TP.het_hom_ratio	QUERY.UNK.TiTv_ratio	QUERY.UNK.het_hom_ratio
Best GATK HaplotypeCaller	NA12878	SNP	*	*	ALL	*	QUAL	*	0.998982	0.999258	0	0.99912	2926266	2923288	2978	2925373	2923202	2171	0	367	0	2.11576	1.53006	2.3449	10.7154	2.11554	1.52805	1.01391	9.801	2.11563	2.11436	1.52947	1.52803	0	0
Best GATK HaplotypeCaller	HG002	SNP	*	*	ALL	*	QUAL	*	0.99876	0.999402	0	0.999081	2969645	2965962	3683	2967725	2965950	1775	0	477	0	2.11291	1.59458	2.18276	8.71164	2.11282	1.59223	1.27273	6.52119	2.11284	2.11215	1.59327	1.59225	0	0
Best GATK HaplotypeCaller	NA12878	INDEL	*	*	ALL	*	QUAL	*	0.980728	0.986004	0	0.983359	400273	392559	7714	398244	392670	5574	0	5411	0		1.44335		3.49822		1.43585		0.515094			1.41412	1.43558	0	0
Best GATK HaplotypeCaller	HG002	INDEL	*	*	ALL	*	QUAL	*	0.982452	0.987449	0	0.984944	408317	401152	7165	406340	401240	5100	0	4972	0		1.52112		4.09719		1.51331		0.503691			1.49079	1.51267	0	0
Default GATK HaplotypeCaller	NA12878	SNP	*	*	ALL	*	QUAL	*	0.978866	0.999511	0	0.989081	2926266	2864423	61843	2865729	2864329	1400	0	259	0	2.11576	1.53006	1.77575	1.56494	2.12403	1.52932	0.915185	6.2165	2.12413	2.12317	1.53012	1.52931	0	0
Default GATK HaplotypeCaller	HG002	SNP	*	*	ALL	*	QUAL	*	0.978301	0.999717	0	0.988893	2969645	2905206	64439	2906007	2905186	821	0	295	0	2.11291	1.59458	1.75207	1.6407	2.12199	1.59358	1.00244	2.78341	2.12202	2.12153	1.59384	1.59362	0	0
Default GATK HaplotypeCaller	NA12878	INDEL	*	*	ALL	*	QUAL	*	0.975327	0.986089	0	0.980678	400273	390397	9876	396015	390506	5509	0	5371	0		1.44335		4.56086		1.42635		0.50643			1.40472	1.42607	0	0
Default GATK HaplotypeCaller	HG002	INDEL	*	*	ALL	*	QUAL	*	0.977718	0.987631	0	0.982649	408317	399219	9098	404304	399303	5001	0	4904	0		1.52112		4.42784		1.50618		0.497002			1.48396	1.50556	0	0
Best VarDict**	NA12878	SNP	*	*	ALL	*	QUAL	*	0.861166	0.997761	0	0.924445	2926266	2520001	406265	2504849	2499241	5608	0	4666	0	2.11576	1.53006	3.81443	1.37193	1.94787	1.55749	1.56556	2.09322	1.95072	1.94968	1.56077	1.55978	0	0
Best VarDict**	NA12878	SNP	*	*	ALL	*	QUAL	*	0.861162	0.997768	0	0.924445	2926266	2519988	406278	2504820	2499229	5591	0	4666	0	2.11576	1.53006	3.8143	1.372	1.94787	1.55748	1.56442	2.08554	1.95072	1.94968	1.56074	1.55977	0	0
Best VarDict**	NA12878	SNP	*	*	ALL	*	QUAL	*	0.861166	0.99776	0	0.924445	2926266	2520001	406265	2504851	2499241	5610	0	4666	0	2.11576	1.53006	3.81443	1.37193	1.94787	1.55749	1.56531	2.09432	1.95072	1.94968	1.56077	1.55978	0	0
Best VarDict**	NA12878	SNP	*	*	ALL	*	QUAL	*	0.861162	0.997767	0	0.924445	2926266	2519988	406278	2504822	2499229	5593	0	4666	0	2.11576	1.53006	3.8143	1.372	1.94787	1.55748	1.56418	2.08664	1.95072	1.94968	1.56074	1.55977	0	0
Best VarDict	HG002	SNP	*	*	ALL	*	QUAL	*	0.858303	0.997693	0	0.922764	2969645	2548855	420790	2533592	2527747	5845	0	4944	0	2.11291	1.59458	3.74082	1.43705	1.94569	1.62251	1.59464	2.0747	1.94878	1.9478	1.62572	1.62483	0	0
Best VarDict**	NA12878	INDEL	*	*	ALL	*	QUAL	*	0.86757	0.883769	0	0.875595	400273	347265	53008	391532	346024	45508	0	45177	0		1.44335		0.269122		1.65877		234.793			2.00965	1.66379	0	0
Best VarDict**	NA12878	INDEL	*	*	ALL	*	QUAL	*	0.86757	0.88376	0	0.875591	400273	347265	53008	391536	346024	45512	0	45177	0		1.44335		0.269122		1.65877		234.813			2.00969	1.66379	0	0
Best VarDict	HG002	INDEL	*	*	ALL	*	QUAL	*	0.871908	0.888111	0	0.879935	408317	356015	52302	399209	354542	44667	0	44324	0		1.52112		0.282741		1.7471		224.591			2.09292	1.75107	0	0
Default VarDict	NA12878	SNP	*	*	ALL	*	QUAL	*	0.858188	0.970805	0	0.911029	2926266	2511285	414981	2565687	2490783	74904	0	4626	0	2.11576	1.53006	3.75763	1.36535	1.94747	1.55945	1.27965	40.4521	1.95043	1.92511	1.63387	1.56173	0	0
Default VarDict	HG002	SNP	*	*	ALL	*	QUAL	*	0.855268	0.969911	0	0.908989	2969645	2539841	429804	2597123	2518979	78144	0	4902	0	2.11291	1.59458	3.68281	1.42958	1.94557	1.62469	0.942174	40.4118	1.94877	1.90314	1.70312	1.62694	0	0
Default VarDict	NA12878	INDEL	*	*	ALL	*	QUAL	*	0.867108	0.838135	0	0.852375	400273	347080	53193	412670	345873	66797	0	44606	0		1.44335		0.269151		1.66032		345.098			2.17563	1.66556	0	0
Default VarDict	HG002	INDEL	*	*	ALL	*	QUAL	*	0.871737	0.843782	0	0.857532	408317	355945	52372	420138	354505	65633	0	43751	0		1.52112		0.278851		1.74928		333.862			2.25822	1.75342	0	0
* columns added manually
** equal F-measure
